# Supplementary material for: Photocatalytic decarboxylative amidosulfonation enables direct transformation of carboxylic acids to sulfonamides
Source: Chem Sci. 2021 Apr 13;12(18):6429–36. doi: 10.1039/d1sc01389k (PMC8115300; doi:10.1039/d1sc01389k)
Supplement: SC-012-D1SC01389K-s002 [file SC-012-D1SC01389K-s002.cif]

# Electronic Supplementary Material (ESI) for Chemical Science.
# This journal is © The Royal Society of Chemistry 2021

####################################################################### 
# 
# This file contains crystal structure data downloaded from the 
# Cambridge Structural Database (CSD) hosted by the Cambridge 
# Crystallographic Data Centre (CCDC).
# 
# Full information about CCDC data access policies and citation 
# guidelines are available at http://www.ccdc.cam.ac.uk/access/V1 
# 
# Audit and citation data items may have been added by the CCDC. 
# Please retain this information to preserve the provenance of 
# this file and to allow appropriate attribution of the data. 
# 
#######################################################################

data_hpd192c
_database_code_depnum_ccdc_archive 'CCDC 2042738'
loop_
_audit_author_name
_audit_author_address
'Hadi D. Arman'
;University of Texas at San Antonio
United States of America
;
_audit_update_record             
;
2020-11-05 deposited with the CCDC.	2021-04-06 downloaded from the CCDC.
;
_audit_creation_date             2020-08-10
_audit_creation_method           
;
Olex2 1.3-ac4
(compiled 2019.10.09 svn.r3662 for Rigaku Oxford Diffraction, GUI svn.r5959)
;
_shelx_SHELXL_version_number     2018/3
_chemical_name_common            ?
_chemical_name_systematic        ?
_chemical_formula_moiety         'C14 H21 N O5 S'
_chemical_formula_sum            'C14 H21 N O5 S'
_chemical_formula_weight         315.38
_chemical_melting_point          ?
_chemical_oxdiff_formula         'C H S O N'
_chemical_oxdiff_usercomment     'VNY 206-2'
loop_
_atom_type_symbol
_atom_type_description
_atom_type_scat_dispersion_real
_atom_type_scat_dispersion_imag
_atom_type_scat_source
C C 0.0181 0.0091 'International Tables Vol C Tables 4.2.6.8 and 6.1.1.4'
H H 0.0000 0.0000 'International Tables Vol C Tables 4.2.6.8 and 6.1.1.4'
N N 0.0311 0.0180 'International Tables Vol C Tables 4.2.6.8 and 6.1.1.4'
O O 0.0492 0.0322 'International Tables Vol C Tables 4.2.6.8 and 6.1.1.4'
S S 0.3331 0.5567 'International Tables Vol C Tables 4.2.6.8 and 6.1.1.4'

_shelx_space_group_comment       
;
The symmetry employed for this shelxl refinement is uniquely defined
by the following loop, which should always be used as a source of
symmetry information in preference to the above space-group names.
They are only intended as comments.
;
_space_group_crystal_system      monoclinic
_space_group_IT_number           14
_space_group_name_H-M_alt        'P 1 21/c 1'
_space_group_name_Hall           '-P 2ybc'
loop_
_space_group_symop_operation_xyz
'x, y, z'
'-x, y+1/2, -z+1/2'
'-x, -y, -z'
'x, -y-1/2, z-1/2'

_cell_length_a                   26.9877(4)
_cell_length_b                   5.72560(10)
_cell_length_c                   9.8987(2)
_cell_angle_alpha                90
_cell_angle_beta                 90.078(2)
_cell_angle_gamma                90
_cell_volume                     1529.55(5)
_cell_formula_units_Z            4
_cell_measurement_reflns_used    8640
_cell_measurement_temperature    100.00(10)
_cell_measurement_theta_max      76.4470
_cell_measurement_theta_min      3.2630
_shelx_estimated_absorpt_T_max   ?
_shelx_estimated_absorpt_T_min   ?
_exptl_absorpt_coefficient_mu    2.075
_exptl_absorpt_correction_T_max  1.000
_exptl_absorpt_correction_T_min  0.563
_exptl_absorpt_correction_type   gaussian
_exptl_absorpt_process_details   
;
CrysAlisPro 1.171.40.63a (Rigaku Oxford Diffraction, 2019)
Numerical absorption correction based on gaussian integration over
			a multifaceted crystal model
Empirical absorption correction using spherical harmonics,
 implemented in SCALE3 ABSPACK scaling algorithm.
;
_exptl_absorpt_special_details   ?
_exptl_crystal_colour            'clear white'
_exptl_crystal_colour_lustre     clear
_exptl_crystal_colour_modifier   .
_exptl_crystal_colour_primary    white
_exptl_crystal_density_diffrn    1.370
_exptl_crystal_density_meas      ?
_exptl_crystal_density_method    ?
_exptl_crystal_description       block
_exptl_crystal_F_000             672
loop_
_exptl_crystal_face_index_h
_exptl_crystal_face_index_k
_exptl_crystal_face_index_l
_exptl_crystal_face_perp_dist
-7 -1 -6 0.0393
7 1 6 0.0861
-5 3 -1 0.1055
4 -4 1 0.0860
17 1 0 0.0494
-3 0 6 0.0643
-17 -1 1 0.0254
-4 -1 -6 0.0499

_exptl_crystal_size_max          0.204
_exptl_crystal_size_mid          0.136
_exptl_crystal_size_min          0.079
loop_
_exptl_oxdiff_crystal_face_indexfrac_h
_exptl_oxdiff_crystal_face_indexfrac_k
_exptl_oxdiff_crystal_face_indexfrac_l
_exptl_oxdiff_crystal_face_x
_exptl_oxdiff_crystal_face_y
_exptl_oxdiff_crystal_face_z
-7.3564 -0.7264 -5.6913 0.0038 0.0083 1.0000
7.1707 0.8817 5.6576 -0.0140 -0.0505 -0.9986
-4.9967 3.4744 -1.3529 -0.2315 -0.9637 0.1329
4.1160 -3.5923 0.6520 0.2337 0.9723 -0.0089
17.0464 0.8484 -0.2262 0.8804 -0.2109 -0.4247
-3.0248 0.1956 6.3216 -0.5718 0.1390 -0.8085
-16.8727 -0.7936 1.0612 -0.9268 0.2223 0.3026
-3.6383 -0.5264 -6.2176 0.2267 -0.0563 0.9723

_exptl_transmission_factor_max   ?
_exptl_transmission_factor_min   ?
_diffrn_reflns_av_R_equivalents  0.0322
_diffrn_reflns_av_unetI/netI     0.0227
_diffrn_reflns_Laue_measured_fraction_full 0.972
_diffrn_reflns_Laue_measured_fraction_max 0.918
_diffrn_reflns_limit_h_max       33
_diffrn_reflns_limit_h_min       -33
_diffrn_reflns_limit_k_max       6
_diffrn_reflns_limit_k_min       -7
_diffrn_reflns_limit_l_max       10
_diffrn_reflns_limit_l_min       -12
_diffrn_reflns_number            14613
_diffrn_reflns_point_group_measured_fraction_full 0.972
_diffrn_reflns_point_group_measured_fraction_max 0.918
_diffrn_reflns_theta_full        67.684
_diffrn_reflns_theta_max         76.280
_diffrn_reflns_theta_min         3.275
_diffrn_ambient_environment      N~2~
_diffrn_ambient_temperature      100.00(10)
_diffrn_detector                 'Hybrid Pixel Array Detector'
_diffrn_detector_area_resol_mean 10.0000
_diffrn_detector_type            HyPix
_diffrn_measured_fraction_theta_full 0.972
_diffrn_measured_fraction_theta_max 0.918
_diffrn_measurement_details      
;
List of Runs (angles in degrees, time in seconds):

  # Type    Start    End  Width  t~exp~   \w     \q     \k     \f   Frames
#--------------------------------------------------------------------------
  1  \w    -42.00  27.00   0.50    0.05    --  -46.87  36.00-127.00  138
  2  \w    -80.00 -15.00   0.50    0.10    --  -88.50  89.00  59.00  130
  3  \w     34.00 108.00   0.50    0.10    --  106.69-112.00-140.00  148
  4  \w     92.00 178.00   0.50    0.10    --  106.69  36.00-127.00  172
  5  \w   -120.00 -87.00   0.50    0.05    --  -46.87-125.00 -60.00   66
  6  \w   -120.00 -87.00   0.50    0.05    --  -46.87-125.00-150.00   66
  7  \w   -120.00 -83.00   0.50    0.05    --  -46.87 -57.00 -60.00   74
  8  \w    -28.00  30.00   0.50    0.05    --   46.87 -19.00 -90.00  116
  9  \w    -51.00 -16.00   0.50    0.10    --  -88.50  45.00 -60.00   70
 10  \w    -51.00 -16.00   0.50    0.10    --  -88.50  45.00-150.00   70
 11  \w    -51.00 -16.00   0.50    0.10    --  -88.50  45.00 -90.00   70
 12  \w     34.00  71.00   0.50    0.10    --  106.69 -61.00 120.00   74
 13  \w     34.00 101.00   0.50    0.10    --  106.69 -77.00 -60.00  134
 14  \w     34.00  71.00   0.50    0.10    --  106.69 -61.00   0.00   74
 15  \w   -120.00 -83.00   0.50    0.05    --  -46.87 -57.00  90.00   74
 16  \w   -120.00 -83.00   0.50    0.05    --  -46.87 -57.00   0.00   74
 17  \w     32.00 121.00   0.50    0.05    --   46.87  37.00  90.00  178
 18  \w     32.00 121.00   0.50    0.05    --   46.87  37.00-150.00  178
 19  \w   -160.00-132.00   0.50    0.10    --  -88.50 -61.00 -30.00   56
 20  \w     83.00 108.00   0.50    0.05    --   46.87  57.00  30.00   50
 21  \w    -71.00 -15.00   0.50    0.10    --  -88.50  61.00 -60.00  112
 22  \w     68.00  98.00   0.50    0.10    --  106.69 -77.00  90.00   60
 23  \w     93.00 119.00   0.50    0.10    --  106.69  30.00   0.00   52
 24  \w    143.00 169.00   0.50    0.10    --  106.69  30.00   0.00   52
 25  \w     39.00  65.00   0.50    0.10    --  106.69 -77.00  90.00   52
 26  \w     37.00  66.00   0.50    0.10    --  106.69 -61.00  90.00   58
 27  \w    111.00 136.00   0.50    0.10    --  106.69  36.00-127.00   50
 28  \w   -120.00 -83.00   0.50    0.05    --  -46.87 -57.00 -30.00   74
 29  \w     32.00 121.00   0.50    0.05    --   46.87  37.00 150.00  178
 30  \w     32.00  61.00   0.50    0.05    --   46.87  37.00  30.00   58
 31  \w     32.00 121.00   0.50    0.05    --   46.87  37.00 -60.00  178
;
_diffrn_measurement_device       'four-circle diffractometer'
_diffrn_measurement_device_type  'XtaLAB Synergy, Dualflex, HyPix'
_diffrn_measurement_method       '\w scans'
_diffrn_orient_matrix_type       
'CrysAlisPro convention (1999,Acta A55,543-557)'
_diffrn_orient_matrix_UB_11      0.0516639000
_diffrn_orient_matrix_UB_12      -0.0177053000
_diffrn_orient_matrix_UB_13      -0.0651874000
_diffrn_orient_matrix_UB_21      0.0011624000
_diffrn_orient_matrix_UB_22      -0.2637480000
_diffrn_orient_matrix_UB_23      0.0307031000
_diffrn_orient_matrix_UB_31      -0.0242425000
_diffrn_orient_matrix_UB_32      -0.0503246000
_diffrn_orient_matrix_UB_33      -0.1379405000
_diffrn_radiation_monochromator  mirror
_diffrn_radiation_probe          x-ray
_diffrn_radiation_type           'Cu K\a'
_diffrn_radiation_wavelength     1.54184
_diffrn_source                   'micro-focus sealed X-ray tube'
_diffrn_source_type              'PhotonJet (Cu) X-ray Source'
_reflns_Friedel_coverage         0.000
_reflns_Friedel_fraction_full    .
_reflns_Friedel_fraction_max     .
_reflns_number_gt                2713
_reflns_number_total             2942
_reflns_odcompleteness_completeness 96.93
_reflns_odcompleteness_iscentric 1
_reflns_odcompleteness_theta     66.97
_reflns_special_details          
;
 Reflections were merged by SHELXL according to the crystal
 class for the calculation of statistics and refinement.
 
 _reflns_Friedel_fraction is defined as the number of unique
 Friedel pairs measured divided by the number that would be
 possible theoretically, ignoring centric projections and
 systematic absences.
;
_reflns_threshold_expression     'I > 2\s(I)'
_computing_cell_refinement       'CrysAlisPro 1.171.40.63a (Rigaku OD, 2019)'
_computing_data_collection       'CrysAlisPro 1.171.40.63a (Rigaku OD, 2019)'
_computing_data_reduction        'CrysAlisPro 1.171.40.63a (Rigaku OD, 2019)'
_computing_molecular_graphics    'Olex2 1.3-ac4 (Dolomanov et al., 2009)'
_computing_publication_material  'Olex2 1.3-ac4 (Dolomanov et al., 2009)'
_computing_structure_refinement  'ShelXL 2018/3 (Sheldrick, 2015)'
_computing_structure_solution    'SHELXT 2018/2 (Sheldrick, 2018)'
_refine_diff_density_max         0.200
_refine_diff_density_min         -0.432
_refine_diff_density_rms         0.051
_refine_ls_extinction_coef       .
_refine_ls_extinction_method     none
_refine_ls_goodness_of_fit_ref   1.051
_refine_ls_hydrogen_treatment    constr
_refine_ls_matrix_type           full
_refine_ls_number_parameters     192
_refine_ls_number_reflns         2942
_refine_ls_number_restraints     0
_refine_ls_R_factor_all          0.0350
_refine_ls_R_factor_gt           0.0326
_refine_ls_restrained_S_all      1.051
_refine_ls_shift/su_max          0.001
_refine_ls_shift/su_mean         0.000
_refine_ls_structure_factor_coef Fsqd
_refine_ls_weighting_details     
'w=1/[\s^2^(Fo^2^)+(0.0439P)^2^+0.7163P] where P=(Fo^2^+2Fc^2^)/3'
_refine_ls_weighting_scheme      calc
_refine_ls_wR_factor_gt          0.0843
_refine_ls_wR_factor_ref         0.0863
_refine_special_details          ?
_olex2_refinement_description    
;
1. Fixed Uiso
 At 1.2 times of:
  All C(H) groups, All C(H,H) groups
 At 1.5 times of:
  All C(H,H,H) groups
2.a Secondary CH2 refined with riding coordinates:
 C3(H3A,H3B), C5(H5A,H5B), C2(H2A,H2B), C6(H6A,H6B), C1(H1A,H1B), C4(H4A,H4B)
2.b Aromatic/amide H refined with riding coordinates:
 C9(H9), C12(H12), C8(H8)
2.c Idealised Me refined as rotating group:
 C14(H14A,H14B,H14C), C13(H13A,H13B,H13C)
;
_atom_sites_solution_hydrogens   geom
_atom_sites_solution_primary     dual
_atom_sites_solution_secondary   ?
loop_
_atom_site_label
_atom_site_type_symbol
_atom_site_fract_x
_atom_site_fract_y
_atom_site_fract_z
_atom_site_U_iso_or_equiv
_atom_site_adp_type
_atom_site_occupancy
_atom_site_site_symmetry_order
_atom_site_calc_flag
_atom_site_refinement_flags_posn
_atom_site_refinement_flags_adp
_atom_site_refinement_flags_occupancy
_atom_site_disorder_assembly
_atom_site_disorder_group
S1 S 0.18029(2) 1.00656(5) 0.48132(3) 0.01663(11) Uani 1 1 d . . . . .
O5 O 0.44080(3) 0.70529(16) 0.26931(10) 0.0191(2) Uani 1 1 d . . . . .
O4 O 0.41593(3) 0.34277(16) 0.13410(10) 0.0187(2) Uani 1 1 d . . . . .
O2 O 0.17071(4) 0.89719(18) 0.60914(10) 0.0225(2) Uani 1 1 d . . . . .
O3 O 0.19901(4) 1.24125(17) 0.48009(11) 0.0233(2) Uani 1 1 d . . . . .
O1 O 0.04857(4) 0.9472(2) 0.21367(12) 0.0286(3) Uani 1 1 d . . . . .
N1 N 0.12763(4) 1.00963(19) 0.39781(12) 0.0175(3) Uani 1 1 d . . . . .
C9 C 0.33066(5) 0.3571(2) 0.21701(14) 0.0179(3) Uani 1 1 d . . . . .
H9 H 0.321578 0.223638 0.169513 0.021 Uiso 1 1 calc R U . . .
C10 C 0.37859(5) 0.4410(2) 0.20792(13) 0.0155(3) Uani 1 1 d . . . . .
C11 C 0.39216(5) 0.6429(2) 0.28118(14) 0.0156(3) Uani 1 1 d . . . . .
C7 C 0.30842(5) 0.6730(2) 0.36769(14) 0.0187(3) Uani 1 1 d . . . . .
C12 C 0.35711(5) 0.7570(2) 0.35876(14) 0.0168(3) Uani 1 1 d . . . . .
H12 H 0.365963 0.891378 0.405696 0.020 Uiso 1 1 calc R U . . .
C8 C 0.29588(5) 0.4722(2) 0.29730(15) 0.0197(3) Uani 1 1 d . . . . .
H8 H 0.263847 0.413348 0.303630 0.024 Uiso 1 1 calc R U . . .
C3 C 0.12920(5) 1.1176(3) 0.26198(15) 0.0219(3) Uani 1 1 d . . . . .
H3A H 0.146055 1.014867 0.199118 0.026 Uiso 1 1 calc R U . . .
H3B H 0.147068 1.264480 0.265593 0.026 Uiso 1 1 calc R U . . .
C14 C 0.45787(5) 0.8944(2) 0.35245(15) 0.0217(3) Uani 1 1 d . . . . .
H14A H 0.440725 1.035074 0.327891 0.033 Uiso 1 1 calc R U . . .
H14B H 0.492829 0.915637 0.339443 0.033 Uiso 1 1 calc R U . . .
H14C H 0.451486 0.858990 0.445605 0.033 Uiso 1 1 calc R U . . .
C5 C 0.22121(5) 0.8259(3) 0.38755(15) 0.0204(3) Uani 1 1 d . . . . .
H5A H 0.206517 0.672251 0.377326 0.024 Uiso 1 1 calc R U . . .
H5B H 0.225608 0.891589 0.298045 0.024 Uiso 1 1 calc R U . . .
C13 C 0.40305(5) 0.1461(2) 0.05221(14) 0.0205(3) Uani 1 1 d . . . . .
H13A H 0.377160 0.189462 -0.009489 0.031 Uiso 1 1 calc R U . . .
H13B H 0.391760 0.021000 0.108895 0.031 Uiso 1 1 calc R U . . .
H13C H 0.431591 0.095945 0.002229 0.031 Uiso 1 1 calc R U . . .
C2 C 0.09849(5) 0.7912(2) 0.39785(16) 0.0220(3) Uani 1 1 d . . . . .
H2A H 0.096536 0.728291 0.488680 0.026 Uiso 1 1 calc R U . . .
H2B H 0.114138 0.675805 0.340230 0.026 Uiso 1 1 calc R U . . .
C6 C 0.27158(5) 0.8017(3) 0.45547(15) 0.0237(3) Uani 1 1 d . . . . .
H6A H 0.284435 0.955925 0.475914 0.028 Uiso 1 1 calc R U . . .
H6B H 0.267683 0.718317 0.540090 0.028 Uiso 1 1 calc R U . . .
C1 C 0.04704(5) 0.8476(3) 0.34568(17) 0.0271(3) Uani 1 1 d . . . . .
H1A H 0.027397 0.705738 0.343414 0.032 Uiso 1 1 calc R U . . .
H1B H 0.031101 0.956139 0.407006 0.032 Uiso 1 1 calc R U . . .
C4 C 0.07632(6) 1.1590(3) 0.21580(17) 0.0283(3) Uani 1 1 d . . . . .
H4A H 0.060479 1.269309 0.276274 0.034 Uiso 1 1 calc R U . . .
H4B H 0.076568 1.226757 0.125994 0.034 Uiso 1 1 calc R U . . .

loop_
_atom_site_aniso_label
_atom_site_aniso_U_11
_atom_site_aniso_U_22
_atom_site_aniso_U_33
_atom_site_aniso_U_23
_atom_site_aniso_U_13
_atom_site_aniso_U_12
S1 0.01472(18) 0.01769(18) 0.01749(19) -0.00183(12) 0.00127(13) -0.00023(11)
O5 0.0147(5) 0.0187(5) 0.0240(5) -0.0042(4) 0.0015(4) -0.0026(4)
O4 0.0178(5) 0.0185(5) 0.0198(5) -0.0051(4) 0.0015(4) 0.0006(4)
O2 0.0222(5) 0.0266(5) 0.0186(5) 0.0014(4) 0.0007(4) -0.0003(4)
O3 0.0221(5) 0.0194(5) 0.0282(6) -0.0031(4) 0.0024(4) -0.0037(4)
O1 0.0227(5) 0.0314(6) 0.0316(6) -0.0021(5) -0.0077(5) 0.0019(4)
N1 0.0147(6) 0.0176(6) 0.0202(6) 0.0009(4) 0.0010(5) -0.0003(4)
C9 0.0200(7) 0.0168(6) 0.0169(7) -0.0011(5) -0.0037(5) -0.0019(5)
C10 0.0173(6) 0.0162(6) 0.0130(6) 0.0012(5) -0.0001(5) 0.0027(5)
C11 0.0149(6) 0.0158(6) 0.0162(6) 0.0032(5) -0.0018(5) -0.0005(5)
C7 0.0167(7) 0.0227(7) 0.0165(7) -0.0001(6) -0.0012(5) 0.0025(5)
C12 0.0176(6) 0.0162(6) 0.0165(7) -0.0001(5) -0.0030(5) 0.0010(5)
C8 0.0145(6) 0.0250(7) 0.0198(7) -0.0010(6) -0.0018(6) -0.0016(5)
C3 0.0217(7) 0.0223(7) 0.0216(7) 0.0039(6) 0.0004(6) 0.0014(6)
C14 0.0192(7) 0.0201(7) 0.0258(8) -0.0050(6) -0.0018(6) -0.0043(5)
C5 0.0174(7) 0.0237(7) 0.0201(7) -0.0054(6) -0.0003(6) 0.0030(5)
C13 0.0249(7) 0.0180(7) 0.0187(7) -0.0038(6) -0.0003(6) 0.0013(5)
C2 0.0190(7) 0.0209(7) 0.0261(8) 0.0016(6) 0.0006(6) -0.0035(6)
C6 0.0170(7) 0.0331(8) 0.0212(7) -0.0074(6) -0.0014(6) 0.0041(6)
C1 0.0177(7) 0.0304(8) 0.0331(9) -0.0023(7) 0.0004(6) -0.0023(6)
C4 0.0262(8) 0.0270(8) 0.0317(9) 0.0034(7) -0.0042(7) 0.0048(6)

_geom_special_details            
;
 All esds (except the esd in the dihedral angle between two l.s. planes)
 are estimated using the full covariance matrix.  The cell esds are taken
 into account individually in the estimation of esds in distances, angles
 and torsion angles; correlations between esds in cell parameters are only
 used when they are defined by crystal symmetry.  An approximate (isotropic)
 treatment of cell esds is used for estimating esds involving l.s. planes.
;
loop_
_geom_bond_atom_site_label_1
_geom_bond_atom_site_label_2
_geom_bond_distance
_geom_bond_site_symmetry_2
_geom_bond_publ_flag
S1 O2 1.4356(10) . ?
S1 O3 1.4357(10) . ?
S1 N1 1.6431(12) . ?
S1 C5 1.7760(14) . ?
O5 C11 1.3655(16) . ?
O5 C14 1.4357(16) . ?
O4 C10 1.3668(16) . ?
O4 C13 1.4299(16) . ?
O1 C1 1.427(2) . ?
O1 C4 1.4252(19) . ?
N1 C3 1.4806(18) . ?
N1 C2 1.4775(17) . ?
C9 H9 0.9300 . ?
C9 C10 1.3828(19) . ?
C9 C8 1.396(2) . ?
C10 C11 1.4126(19) . ?
C11 C12 1.3832(19) . ?
C7 C12 1.4021(19) . ?
C7 C8 1.386(2) . ?
C7 C6 1.513(2) . ?
C12 H12 0.9300 . ?
C8 H8 0.9300 . ?
C3 H3A 0.9700 . ?
C3 H3B 0.9700 . ?
C3 C4 1.517(2) . ?
C14 H14A 0.9600 . ?
C14 H14B 0.9600 . ?
C14 H14C 0.9600 . ?
C5 H5A 0.9700 . ?
C5 H5B 0.9700 . ?
C5 C6 1.5221(19) . ?
C13 H13A 0.9600 . ?
C13 H13B 0.9600 . ?
C13 H13C 0.9600 . ?
C2 H2A 0.9700 . ?
C2 H2B 0.9700 . ?
C2 C1 1.515(2) . ?
C6 H6A 0.9700 . ?
C6 H6B 0.9700 . ?
C1 H1A 0.9700 . ?
C1 H1B 0.9700 . ?
C4 H4A 0.9700 . ?
C4 H4B 0.9700 . ?

loop_
_geom_angle_atom_site_label_1
_geom_angle_atom_site_label_2
_geom_angle_atom_site_label_3
_geom_angle
_geom_angle_site_symmetry_1
_geom_angle_site_symmetry_3
_geom_angle_publ_flag
O2 S1 O3 118.66(6) . . ?
O2 S1 N1 106.94(6) . . ?
O2 S1 C5 108.63(7) . . ?
O3 S1 N1 106.85(6) . . ?
O3 S1 C5 108.77(7) . . ?
N1 S1 C5 106.34(6) . . ?
C11 O5 C14 117.12(10) . . ?
C10 O4 C13 116.64(10) . . ?
C4 O1 C1 110.03(12) . . ?
C3 N1 S1 115.82(9) . . ?
C2 N1 S1 116.80(9) . . ?
C2 N1 C3 111.69(11) . . ?
C10 C9 H9 119.9 . . ?
C10 C9 C8 120.18(13) . . ?
C8 C9 H9 119.9 . . ?
O4 C10 C9 125.60(12) . . ?
O4 C10 C11 114.86(12) . . ?
C9 C10 C11 119.53(12) . . ?
O5 C11 C10 114.74(12) . . ?
O5 C11 C12 125.63(12) . . ?
C12 C11 C10 119.62(12) . . ?
C12 C7 C6 119.06(12) . . ?
C8 C7 C12 118.76(13) . . ?
C8 C7 C6 122.18(13) . . ?
C11 C12 C7 120.98(13) . . ?
C11 C12 H12 119.5 . . ?
C7 C12 H12 119.5 . . ?
C9 C8 H8 119.5 . . ?
C7 C8 C9 120.91(13) . . ?
C7 C8 H8 119.5 . . ?
N1 C3 H3A 110.1 . . ?
N1 C3 H3B 110.1 . . ?
N1 C3 C4 108.11(12) . . ?
H3A C3 H3B 108.4 . . ?
C4 C3 H3A 110.1 . . ?
C4 C3 H3B 110.1 . . ?
O5 C14 H14A 109.5 . . ?
O5 C14 H14B 109.5 . . ?
O5 C14 H14C 109.5 . . ?
H14A C14 H14B 109.5 . . ?
H14A C14 H14C 109.5 . . ?
H14B C14 H14C 109.5 . . ?
S1 C5 H5A 109.2 . . ?
S1 C5 H5B 109.2 . . ?
H5A C5 H5B 107.9 . . ?
C6 C5 S1 112.19(10) . . ?
C6 C5 H5A 109.2 . . ?
C6 C5 H5B 109.2 . . ?
O4 C13 H13A 109.5 . . ?
O4 C13 H13B 109.5 . . ?
O4 C13 H13C 109.5 . . ?
H13A C13 H13B 109.5 . . ?
H13A C13 H13C 109.5 . . ?
H13B C13 H13C 109.5 . . ?
N1 C2 H2A 110.1 . . ?
N1 C2 H2B 110.1 . . ?
N1 C2 C1 107.89(12) . . ?
H2A C2 H2B 108.4 . . ?
C1 C2 H2A 110.1 . . ?
C1 C2 H2B 110.1 . . ?
C7 C6 C5 112.20(12) . . ?
C7 C6 H6A 109.2 . . ?
C7 C6 H6B 109.2 . . ?
C5 C6 H6A 109.2 . . ?
C5 C6 H6B 109.2 . . ?
H6A C6 H6B 107.9 . . ?
O1 C1 C2 111.71(12) . . ?
O1 C1 H1A 109.3 . . ?
O1 C1 H1B 109.3 . . ?
C2 C1 H1A 109.3 . . ?
C2 C1 H1B 109.3 . . ?
H1A C1 H1B 107.9 . . ?
O1 C4 C3 111.47(12) . . ?
O1 C4 H4A 109.3 . . ?
O1 C4 H4B 109.3 . . ?
C3 C4 H4A 109.3 . . ?
C3 C4 H4B 109.3 . . ?
H4A C4 H4B 108.0 . . ?

loop_
_geom_torsion_atom_site_label_1
_geom_torsion_atom_site_label_2
_geom_torsion_atom_site_label_3
_geom_torsion_atom_site_label_4
_geom_torsion
_geom_torsion_site_symmetry_1
_geom_torsion_site_symmetry_2
_geom_torsion_site_symmetry_3
_geom_torsion_site_symmetry_4
_geom_torsion_publ_flag
S1 N1 C3 C4 -166.17(10) . . . . ?
S1 N1 C2 C1 166.68(10) . . . . ?
S1 C5 C6 C7 -172.94(10) . . . . ?
O5 C11 C12 C7 -177.64(12) . . . . ?
O4 C10 C11 O5 -1.46(17) . . . . ?
O4 C10 C11 C12 179.67(11) . . . . ?
O2 S1 N1 C3 179.61(10) . . . . ?
O2 S1 N1 C2 -45.60(12) . . . . ?
O2 S1 C5 C6 -63.77(12) . . . . ?
O3 S1 N1 C3 51.59(11) . . . . ?
O3 S1 N1 C2 -173.63(10) . . . . ?
O3 S1 C5 C6 66.70(12) . . . . ?
N1 S1 C5 C6 -178.56(10) . . . . ?
N1 C3 C4 O1 -57.81(16) . . . . ?
N1 C2 C1 O1 58.00(16) . . . . ?
C9 C10 C11 O5 177.49(12) . . . . ?
C9 C10 C11 C12 -1.38(19) . . . . ?
C10 C9 C8 C7 0.8(2) . . . . ?
C10 C11 C12 C7 1.1(2) . . . . ?
C12 C7 C8 C9 -1.1(2) . . . . ?
C12 C7 C6 C5 137.21(14) . . . . ?
C8 C9 C10 O4 179.28(13) . . . . ?
C8 C9 C10 C11 0.5(2) . . . . ?
C8 C7 C12 C11 0.1(2) . . . . ?
C8 C7 C6 C5 -43.8(2) . . . . ?
C3 N1 C2 C1 -56.76(15) . . . . ?
C14 O5 C11 C10 -173.70(12) . . . . ?
C14 O5 C11 C12 5.09(19) . . . . ?
C5 S1 N1 C3 -64.46(11) . . . . ?
C5 S1 N1 C2 70.33(12) . . . . ?
C13 O4 C10 C9 4.68(19) . . . . ?
C13 O4 C10 C11 -176.44(11) . . . . ?
C2 N1 C3 C4 56.81(15) . . . . ?
C6 C7 C12 C11 179.11(13) . . . . ?
C6 C7 C8 C9 179.98(13) . . . . ?
C1 O1 C4 C3 60.11(16) . . . . ?
C4 O1 C1 C2 -60.35(16) . . . . ?

_shelx_res_file                  
;
TITL hpd192c_a.res in P2(1)/c
    hpd192c.res
    created by SHELXL-2018/3 at 14:15:50 on 07-Aug-2020
REM Old TITL hpd192c in P2(1)/c
REM SHELXT solution in P2(1)/c: R1 0.103, Rweak 0.038, Alpha 0.019
REM <I/s> 0.413 for 295 systematic absences, Orientation as input
REM Formula found by SHELXT: C14 N2 O4 S
CELL 1.54184 26.9877 5.7256 9.8987 90 90.078 90
ZERR 4 0.0004 0.0001 0.0002 0 0.002 0
LATT 1
SYMM -X,0.5+Y,0.5-Z
SFAC C H N O S
UNIT 56 84 4 20 4

L.S. 6
PLAN  1
CONF
list 4
fmap 2 53
ACTA
MORE -1
BOND $H
REM <olex2.extras>
REM <HklSrc "%.\\hpd192c.hkl">
REM </olex2.extras>

WGHT    0.043900    0.716300
FVAR       0.69421
S1    5    0.180289    1.006555    0.481317    11.00000    0.01472    0.01769 =
         0.01749   -0.00183    0.00127   -0.00023
O5    4    0.440797    0.705290    0.269311    11.00000    0.01469    0.01867 =
         0.02404   -0.00424    0.00149   -0.00257
O4    4    0.415928    0.342774    0.134104    11.00000    0.01784    0.01853 =
         0.01979   -0.00506    0.00152    0.00056
O2    4    0.170705    0.897188    0.609141    11.00000    0.02216    0.02663 =
         0.01863    0.00138    0.00074   -0.00035
O3    4    0.199012    1.241248    0.480090    11.00000    0.02214    0.01944 =
         0.02819   -0.00308    0.00241   -0.00371
O1    4    0.048566    0.947238    0.213668    11.00000    0.02270    0.03143 =
         0.03162   -0.00206   -0.00772    0.00185
N1    3    0.127633    1.009629    0.397812    11.00000    0.01466    0.01763 =
         0.02020    0.00085    0.00098   -0.00026
C9    1    0.330663    0.357115    0.217009    11.00000    0.01999    0.01678 =
         0.01685   -0.00105   -0.00371   -0.00192
AFIX  43
H9    2    0.321578    0.223638    0.169513    11.00000   -1.20000
AFIX   0
C10   1    0.378586    0.441045    0.207917    11.00000    0.01733    0.01624 =
         0.01298    0.00116   -0.00014    0.00271
C11   1    0.392162    0.642919    0.281176    11.00000    0.01486    0.01583 =
         0.01621    0.00323   -0.00184   -0.00051
C7    1    0.308421    0.672956    0.367694    11.00000    0.01673    0.02275 =
         0.01651   -0.00011   -0.00124    0.00247
C12   1    0.357108    0.756970    0.358760    11.00000    0.01760    0.01615 =
         0.01652   -0.00006   -0.00297    0.00101
AFIX  43
H12   2    0.365963    0.891378    0.405696    11.00000   -1.20000
AFIX   0
C8    1    0.295878    0.472208    0.297299    11.00000    0.01446    0.02499 =
         0.01978   -0.00104   -0.00183   -0.00162
AFIX  43
H8    2    0.263847    0.413348    0.303630    11.00000   -1.20000
AFIX   0
C3    1    0.129200    1.117610    0.261976    11.00000    0.02167    0.02229 =
         0.02162    0.00393    0.00036    0.00142
AFIX  23
H3A   2    0.146055    1.014867    0.199118    11.00000   -1.20000
H3B   2    0.147068    1.264480    0.265593    11.00000   -1.20000
AFIX   0
C14   1    0.457874    0.894413    0.352449    11.00000    0.01920    0.02014 =
         0.02580   -0.00504   -0.00176   -0.00429
AFIX 137
H14A  2    0.440725    1.035074    0.327891    11.00000   -1.50000
H14B  2    0.492829    0.915637    0.339443    11.00000   -1.50000
H14C  2    0.451486    0.858990    0.445605    11.00000   -1.50000
AFIX   0
C5    1    0.221208    0.825864    0.387546    11.00000    0.01738    0.02369 =
         0.02013   -0.00536   -0.00026    0.00295
AFIX  23
H5A   2    0.206517    0.672251    0.377326    11.00000   -1.20000
H5B   2    0.225608    0.891589    0.298045    11.00000   -1.20000
AFIX   0
C13   1    0.403052    0.146140    0.052206    11.00000    0.02487    0.01801 =
         0.01870   -0.00383   -0.00033    0.00127
AFIX 137
H13A  2    0.377160    0.189462   -0.009489    11.00000   -1.50000
H13B  2    0.391760    0.021000    0.108895    11.00000   -1.50000
H13C  2    0.431591    0.095945    0.002229    11.00000   -1.50000
AFIX   0
C2    1    0.098487    0.791190    0.397854    11.00000    0.01904    0.02093 =
         0.02612    0.00161    0.00058   -0.00351
AFIX  23
H2A   2    0.096536    0.728291    0.488680    11.00000   -1.20000
H2B   2    0.114138    0.675805    0.340230    11.00000   -1.20000
AFIX   0
C6    1    0.271583    0.801693    0.455466    11.00000    0.01697    0.03309 =
         0.02115   -0.00744   -0.00138    0.00406
AFIX  23
H6A   2    0.284435    0.955925    0.475914    11.00000   -1.20000
H6B   2    0.267683    0.718317    0.540090    11.00000   -1.20000
AFIX   0
C1    1    0.047044    0.847550    0.345679    11.00000    0.01772    0.03043 =
         0.03305   -0.00225    0.00041   -0.00228
AFIX  23
H1A   2    0.027397    0.705738    0.343414    11.00000   -1.20000
H1B   2    0.031101    0.956139    0.407006    11.00000   -1.20000
AFIX   0
C4    1    0.076320    1.158975    0.215798    11.00000    0.02616    0.02703 =
         0.03167    0.00336   -0.00422    0.00481
AFIX  23
H4A   2    0.060479    1.269309    0.276274    11.00000   -1.20000
H4B   2    0.076568    1.226757    0.125994    11.00000   -1.20000
AFIX   0
HKLF 4


REM  hpd192c_a.res in P2(1)/c
REM wR2 = 0.0863, GooF = S = 1.051, Restrained GooF = 1.051 for all data
REM R1 = 0.0326 for 2713 Fo > 4sig(Fo) and 0.0350 for all 2942 data
REM 192 parameters refined using 0 restraints

END

WGHT      0.0438      0.7140

REM Highest difference peak  0.200,  deepest hole -0.432,  1-sigma level  0.051
Q1    1   0.3382  0.7012  0.3790  11.00000  0.05    0.20
;
_shelx_res_checksum              91846
_shelx_hkl_file                  
;
   0   0  -1    0.26    0.23
   0   0  -1    0.09    0.30
   0   0  -2 1040.26   30.37
   0   0  -2 1071.29   31.84
   0   0   2 1064.60   30.29
   0   0  -3   -0.16    0.48
   0   0  -3    0.29    0.94
   0   0   3    0.15    0.48
   0   0   4  233.90    9.10
   0   0  -4  234.06    9.36
   0   0  -5    0.27    0.59
   0   0   5    0.21    0.59
   0   0  -5   -0.24    0.78
   0   0   6   24.95    3.82
   0   0  -6   11.57    2.13
   0   0  -7   -0.40    1.09
   0   0   7    0.70    1.34
   0   0  -7   -0.45    1.05
   0   0  -7   -0.41    1.19
   0   0  -8 1103.65   38.35
   0   0  -8 1130.52   37.85
   0   0  -9    0.51    1.47
   0   0 -10  129.14    8.56
   0   0 -11   -0.72    1.09
   0   0 -12  336.81   12.17
   0  -1   0    0.59    0.66
   0  -1   0    1.57    0.71
   0   1   0    0.14    0.55
   0   1   1 5925.43  161.66
   0   1  -1 5934.72  160.78
   0   1  -1 5885.55  161.21
   0  -1   1 5902.36  161.24
   0  -1  -1 5720.86  160.47
   0   1  -2 8524.32  233.39
   0   1  -2 8431.00  232.45
   0  -1   2 8476.59  231.82
   0   1  -2 8627.93  233.51
   0  -1  -2 8685.44  233.61
   0  -1   2 8416.70  234.23
   0   1  -2 8321.08  232.20
   0  -1  -3  163.75    7.91
   0   1  -3  159.47    6.29
   0  -1   3  148.85    6.33
   0  -1   3  168.90    8.34
   0   1   3  155.86    7.50
   0   1  -3  157.75    6.47
   0   1  -3  164.26    8.26
   0   1  -3  146.29    7.25
   0  -1   4  526.61   17.88
   0   1  -4  533.42   19.13
   0   1  -4  576.19   21.34
   0  -1   4  577.87   20.55
   0   1   4  534.17   19.87
   0   1  -4  542.68   17.52
   0  -1   5  293.90   11.75
   0  -1   5  317.88   14.17
   0   1   5  309.85   14.18
   0   1  -5  313.08   13.12
   0  -1  -5  282.79   11.80
   0   1   6   84.60    7.49
   0  -1   6   84.01    6.77
   0  -1  -6   81.27    5.69
   0   1  -6   81.95    6.25
   0  -1  -7  865.81   29.91
   0   1  -7  852.40   28.51
   0  -1  -7  888.05   29.77
   0  -1  -7  877.16   30.17
   0   1  -7  845.93   29.67
   0   1  -7  851.62   30.19
   0  -1  -7  848.89   30.17
   0  -1  -8    6.79    2.00
   0  -1  -8    7.37    2.22
   0   1  -8    7.68    2.36
   0   1  -8    7.95    2.00
   0  -1  -8    6.87    2.45
   0  -1   8    6.04    2.49
   0  -1  -9  148.76    9.82
   0  -1  -9  162.80    9.96
   0   1  -9  139.09    9.30
   0  -1 -10  161.31    9.62
   0   1 -10  154.99    9.33
   0  -1 -11   34.47    3.74
   0   1 -11   39.66    3.96
   0  -1 -12  206.17    8.35
   0   1 -12  224.17    8.47
   0   2   0  177.31    8.76
   0  -2   0  162.30    8.41
   0  -2   0  172.19    8.48
   0   2  -1  104.72    4.72
   0  -2   1  114.27    6.78
   0   2   1  125.28    7.12
   0  -2   1  115.35    6.40
   0  -2  -1  120.86    6.27
   0   2   1  124.23    6.79
   0   2  -2   30.07    3.50
   0   2   2   40.59    3.96
   0  -2   2   38.50    3.52
   0   2  -2   31.57    3.20
   0  -2  -2   34.76    3.76
   0  -2  -2   34.09    2.71
   0  -2   2   35.47    4.13
   0   2  -2   35.67    3.07
   0   2  -3   79.80    5.81
   0   2  -3  101.46    6.80
   0   2   3   90.27    6.49
   0   2  -3   95.43    6.09
   0  -2   3   96.31    7.25
   0  -2  -3   97.44    6.75
   0  -2  -3   83.61    4.93
   0   2  -3   93.52    5.67
   0  -2   3   99.55    6.25
   0   2  -4  363.67   15.75
   0   2  -4  370.00   14.18
   0   2   4  361.08   15.84
   0  -2   4  358.25   17.17
   0   2  -4  336.18   13.43
   0   2  -4  338.58   15.66
   0  -2  -4  348.58   16.21
   0  -2   4  360.26   15.20
   0  -2  -4  362.75   13.53
   0   2  -5  582.02   23.43
   0   2   5  610.90   24.20
   0  -2   5  608.65   23.34
   0  -2  -5  607.01   21.30
   0  -2   5  615.51   25.86
   0  -2   6   71.36    7.52
   0  -2  -6   74.66    6.12
   0  -2  -6   61.67    5.51
   0   2  -6   63.18    6.37
   0   2   6   70.74    7.10
   0  -2   6   66.93    6.45
   0  -2  -6   73.81    5.72
   0   2  -6   73.96    5.54
   0   2  -7   83.77    7.53
   0   2   7   74.41    7.61
   0  -2  -7   73.60    6.41
   0  -2  -7   81.19    6.72
   0  -2  -7   78.79    6.31
   0  -2   7   72.73    7.85
   0   2  -7   74.22    6.00
   0   2  -8   25.54    3.27
   0  -2  -8   28.76    4.20
   0   2  -8   33.89    4.01
   0  -2  -8   28.82    4.21
   0  -2  -8   34.77    4.37
   0  -2  -9    8.43    2.52
   0  -2  -9    6.45    2.34
   0  -2  -9    6.36    2.14
   0   2  -9    7.22    2.27
   0   2  -9    6.56    2.00
   0  -2 -10  366.29   16.02
   0   2 -10  413.18   16.46
   0   2 -11    1.37    1.12
   0  -2 -11    2.24    1.14
   0  -3   0   -0.51    1.30
   0  -3   0    1.03    0.86
   0  -3   0    0.96    0.83
   0   3   0   -0.55    1.06
   0  -3  -1  178.02   10.00
   0  -3   1  177.97   11.19
   0   3   1  170.12   10.80
   0  -3  -1  177.51    8.29
   0   3  -1  194.19   10.93
   0  -3   1  187.26   10.88
   0  -3  -2  191.92    9.82
   0   3  -2  200.56   11.70
   0   3   2  213.36   12.51
   0   3  -2  203.54   12.01
   0  -3  -2  201.97    9.38
   0   3   2  205.69   11.25
   0   3  -2  212.79   11.32
   0  -3   2  205.80   12.00
   0  -3   3 1183.93   42.94
   0   3   3 1192.77   39.85
   0   3  -3 1159.01   40.80
   0   3   3 1159.37   41.11
   0   3  -3 1166.82   39.94
   0  -3   3 1193.64   41.34
   0  -3   3 1126.18   39.04
   0   3  -3 1139.33   38.55
   0  -3   4    0.85    1.99
   0  -3  -4    1.29    1.43
   0   3   4    0.57    0.78
   0  -3   4    0.70    1.64
   0   3   4   -0.69    1.15
   0   3  -4    2.62    1.42
   0  -3  -4   -0.35    1.10
   0  -3  -4    1.37    1.62
   0   3  -4   -0.42    0.81
   0  -3   4    0.54    0.90
   0  -3   5  497.59   23.63
   0   3  -5  439.37   21.78
   0   3   5  513.88   23.38
   0  -3   5  509.16   21.35
   0  -3  -5  485.82   18.93
   0  -3   5  503.30   25.05
   0   3   6   69.86    7.93
   0  -3  -6   59.64    5.99
   0  -3  -6   73.61    6.37
   0   3  -6   62.47    7.09
   0  -3  -6   54.88    5.43
   0  -3   6   74.56    9.03
   0   3  -7    2.43    1.75
   0  -3  -7    6.86    2.38
   0  -3  -7    2.79    1.86
   0  -3  -7    1.93    1.74
   0   3  -7    4.39    2.22
   0  -3   7    1.88    2.02
   0   3  -8   66.69    5.91
   0  -3  -8   84.11    7.08
   0  -3  -8   75.88    6.62
   0   3  -8   67.01    5.66
   0  -3  -8   69.39    6.11
   0   3  -9   46.02    4.45
   0   3  -9   45.77    4.64
   0  -3  -9   47.68    4.87
   0   3  -9   40.69    3.80
   0  -3  -9   46.13    4.74
   0  -3  -9   49.96    4.97
   0   3 -10   17.42    2.55
   0  -3 -10   22.94    2.99
   0   3 -10   16.82    2.28
   0   3 -11    8.39    1.36
   0   4   0   82.38    8.59
   0   4   0   81.16    8.59
   0  -4   0   89.77    8.60
   0  -4   0   85.22    6.36
   0   4   0   77.82    8.36
   0  -4   0   74.64    6.06
   0  -4   0   78.22    5.62
   0  -4   1  232.26   10.65
   0  -4  -1  221.92   10.94
   0   4   1  254.75   15.66
   0   4  -1  226.26   14.78
   0   4   1  225.42   14.89
   0  -4   1  224.50   14.92
   0  -4  -1  231.20   13.66
   0  -4   1  223.75   11.36
   0  -4  -1  234.37   11.61
   0  -4  -1  226.80   14.36
   0   4  -1  220.05   14.15
   0  -4  -1  235.73   11.63
   0  -4   1  207.34   11.12
   0  -4   1  248.21   14.98
   0  -4   2 1150.59   35.93
   0   4  -2 1147.71   43.17
   0  -4  -2 1156.28   36.87
   0   4   2 1133.60   43.16
   0   4  -2 1148.26   42.58
   0  -4  -2 1091.83   37.35
   0   4   2 1138.85   42.97
   0  -4   2 1128.15   42.38
   0  -4   2 1064.82   36.76
   0  -4  -2 1076.00   36.83
   0  -4  -2 1118.04   42.09
   0  -4   2 1130.35   44.08
   0   4  -2 1140.67   41.06
   0   4  -3  948.58   38.33
   0   4   3  989.89   38.94
   0   4  -3  961.90   37.38
   0  -4  -3  984.49   33.88
   0   4   3  919.01   37.81
   0  -4   3  971.63   38.40
   0  -4   3  913.75   32.03
   0  -4  -3  991.01   32.71
   0  -4   3  980.46   40.73
   0   4  -3  971.69   35.77
   0   4  -4  498.63   24.54
   0  -4   4  513.70   24.91
   0   4   4  503.80   24.59
   0   4   4  482.60   23.42
   0  -4  -4  488.93   20.65
   0   4  -4  470.22   22.26
   0  -4   4  446.11   18.01
   0  -4  -4  474.83   18.58
   0  -4  -4  482.27   19.37
   0  -4   4  491.50   26.47
   0   4  -5   70.61    6.14
   0   4   5   70.54    8.34
   0  -4   5   85.84    9.31
   0   4  -5   73.23    8.40
   0  -4  -5   66.72    6.57
   0  -4   5   76.74    9.87
   0  -4  -5   64.71    5.83
   0  -4  -6  282.03   14.46
   0  -4   6  244.23   18.44
   0  -4   6  272.09   17.82
   0   4  -6  248.63   16.17
   0  -4  -6  268.01   13.34
   0   4  -6  293.34   13.87
   0   4  -7   25.17    3.72
   0  -4  -7   23.01    3.29
   0  -4  -7   26.73    3.79
   0  -4  -8   30.57    3.81
   0   4  -8   33.07    3.74
   0  -4  -8   34.53    4.24
   0  -4  -9   45.33    4.00
   0   4  -9   41.64    3.72
   0   4  -9   38.99    3.43
   0   4  -9   38.58    3.68
   0   4 -10   92.66    4.78
   0   5   0    2.17    2.75
   0  -5   0   -0.91    1.95
   0  -5   0    1.04    1.50
   0   5   0   -1.00    1.66
   0  -5   0   -0.43    1.30
   0   5   1  362.73   22.03
   0   5   1  367.91   21.99
   0   5  -1  334.43   21.01
   0  -5   1  365.65   21.68
   0  -5  -1  379.45   21.15
   0  -5   1  369.62   20.90
   0  -5   1  384.45   17.22
   0  -5  -1  408.81   17.59
   0  -5   1  386.50   16.11
   0   5  -1  406.37   21.88
   0   5   1  398.15   22.53
   0   5  -2  445.88   24.24
   0   5   2  459.89   24.57
   0   5   2  447.32   24.03
   0   5  -2  436.56   23.59
   0  -5   2  408.92   24.12
   0  -5   2  442.61   18.69
   0  -5  -2  424.87   22.82
   0  -5  -2  443.53   18.59
   0   5  -2  359.71   21.07
   0   5   2  420.57   23.76
   0  -5   2  453.59   17.42
   0   5   3  647.10   31.89
   0  -5   3  679.21   23.82
   0   5  -3  670.51   24.11
   0   5   3  652.26   31.43
   0   5  -3  623.08   30.86
   0   5  -3  680.32   30.37
   0   5   3  663.37   31.12
   0  -5   3  634.46   32.60
   0  -5  -3  731.00   26.14
   0  -5   3  655.64   31.11
   0  -5  -3  701.44   25.46
   0  -5  -3  691.00   31.05
   0  -5   3  693.27   25.30
   0   5  -4    6.89    2.10
   0  -5  -4    5.24    2.09
   0  -5   4    8.14    2.24
   0  -5  -4    6.22    2.21
   0  -5  -5    7.70    2.14
   0   5  -5    8.52    2.28
   0  -5  -6  112.14    7.45
   0   5  -6  107.08    7.02
   0   5  -6  114.63    7.37
   0  -5  -7  120.27    7.17
   0   5  -7  111.81    6.70
   0   5  -8   -1.13    1.24
   0   5  -8   -0.23    0.81
   0  -5  -8   -0.25    0.80
   0  -6   0  604.74   22.97
   0  -6   1   46.57    4.71
   0  -6  -1   39.56    4.39
   0  -6  -2   76.48    6.03
   0  -6   2   85.34    6.24
   0  -6  -2   80.71    6.07
   0   6  -3    0.59    0.97
   0  -6  -3    3.00    1.48
   0  -6   3    1.38    1.36
   0  -6  -3    0.68    1.35
   0   6  -4   29.50    3.18
   0  -6  -4   26.19    3.19
   0  -6   4   25.60    2.85
   0   6  -5   28.16    2.96
   0  -6  -5   37.20    3.43
   0  -7   1   56.67    3.68
   0  -7  -1   57.81    3.68
   0  -7   2   18.25    1.79
   0  -7  -3   19.58    1.89
   1   0 -12    9.75    1.64
   1   0 -11   -0.37    1.17
   1   0 -10   19.88    3.40
   1   0  -9    1.04    1.65
  -1   0   8  234.48   15.50
  -1   0   7   -0.74    1.23
   1   0  -7   -0.41    1.12
   1   0  -7    0.45    1.13
  -1   0   6  268.97   14.06
   1   0  -6  243.49   11.07
  -1   0   5    0.21    0.58
   1   0  -5    0.61    0.72
   1   0  -5    0.73    0.84
   1   0  -4  188.77    8.34
   1   0  -4  201.17   10.42
  -1   0   4  185.62    7.79
   1   0  -3   -0.30    1.01
   1   0  -3    0.18    0.67
  -1   0   2  869.95   24.72
   1   0  -2  827.23   23.79
   1   0  -2  847.04   25.02
   1   0  -2  867.73   26.21
  -1   0   1    0.12    0.25
   1   0  -1    0.10    0.30
  -1   0   1    0.20    0.15
   1   0  -1    0.08    0.16
  -1   0  -1    0.15    0.15
  -1   0  -1    0.03    0.14
  -1   0  -2 5575.32  156.85
   1   0   2 5948.16  157.27
  -1   0  -3    0.13    0.40
   1   0   3    0.88    0.62
  -1   0  -4  771.47   24.35
   1   0   4  812.79   24.62
  -1   0  -6   54.57    3.64
   1   0   6   50.20    5.46
  -1   0  -7    0.40    1.08
   1   0   7   -0.66    1.42
  -1   0  -7    0.45    1.23
  -1   0  -8  748.33   28.00
  -1   0  -8  741.35   27.26
  -1   0  -9    0.50    1.36
  -1   0 -10 1232.79   40.83
  -1   0 -11    1.75    1.46
  -1   0 -12  387.74   13.43
   1   1 -12   37.18    2.86
   1  -1 -12   32.73    2.79
   1   1 -11    3.80    1.59
   1  -1 -11    3.14    1.64
   1   1 -10  258.48   13.00
   1  -1 -10  267.79   13.09
   1  -1  -9  157.52   10.09
   1  -1  -9  145.46    8.69
   1  -1  -9  135.65    9.35
   1   1  -9  153.76    9.68
   1  -1  -8   61.76    5.58
   1  -1  -8   61.06    5.81
  -1  -1   8   64.67    7.83
   1   1  -8   55.73    4.78
   1  -1  -7   44.34    4.61
   1   1  -7   40.33    4.72
   1  -1  -7   53.29    5.03
   1   1  -7   49.23    4.87
   1   1  -7   51.23    4.34
   1  -1  -6  346.31   14.35
   1   1  -6  370.37   15.90
  -1   1   6  374.20   17.92
  -1  -1   6  347.50   15.97
  -1  -1   5 1178.61   36.84
   1  -1  -5 1149.97   36.23
   1   1  -5 1221.24   41.35
   1   1  -5 1199.70   38.18
  -1  -1   5 1188.13   39.06
  -1   1   5 1173.06   39.72
  -1   1   4 1132.73   36.11
  -1  -1   4 1133.31   36.19
   1   1  -4 1113.82   33.48
  -1  -1   4 1049.84   33.68
   1   1  -4 1126.06   34.92
   1   1  -4 1089.84   36.84
   1   1  -3   10.34    1.28
  -1  -1   3    8.55    1.40
  -1   1   3    9.05    1.81
  -1  -1   3    7.51    1.63
   1  -1  -3    7.18    1.65
   1   1  -3    8.17    1.84
   1   1  -3    8.35    1.39
   1   1  -3    7.06    1.47
  -1  -1   2  888.78   25.42
  -1  -1   2  855.61   26.99
   1  -1  -2  895.71   26.52
   1   1  -2  943.89   25.88
   1   1  -2  903.40   26.68
   1  -1  -1 1386.33   39.56
  -1  -1   1 1370.89   40.44
   1   1  -1 1419.10   40.29
  -1  -1   1 1395.14   39.94
   1  -1   0  619.72   19.70
  -1  -1   0  634.43   19.71
   1   1   0  649.23   19.72
   1  -1   0  601.79   19.83
  -1   1   0  636.90   19.92
  -1  -1   0  649.05   19.65
   1  -1   0  653.12   19.59
   1   1   1  312.60   10.50
  -1   1  -1  288.16    9.56
   1  -1   1  311.76   10.04
  -1  -1  -1  283.55    9.56
  -1   1  -2 1249.31   35.98
   1   1   2 1185.89   35.62
  -1   1  -2 1244.82   35.45
   1  -1   2 1176.38   34.04
  -1   1  -2 1178.03   35.85
  -1  -1  -2 1204.88   36.12
   1  -1   2 1198.73   36.84
  -1   1  -2 1212.72   34.60
  -1   1  -3 3202.75   91.08
   1  -1   3 3382.04   94.70
  -1   1  -3 3350.12   93.19
  -1   1  -3 3321.19   94.40
   1  -1   3 3253.70   91.08
  -1   1  -3 3349.58   91.85
   1   1   4 2695.39   79.03
   1  -1   4 2875.45   80.74
  -1   1  -4 2772.25   78.68
   1  -1   4 2667.85   76.73
  -1   1  -5   48.80    4.29
   1   1   5   52.37    4.94
   1  -1   5   59.63    5.35
  -1   1  -6    1.16    0.91
   1  -1   6    0.98    1.24
  -1   1  -6    3.22    1.26
  -1  -1  -7  357.82   15.97
  -1   1  -7  372.01   16.19
  -1  -1  -7  374.56   15.88
  -1   1  -7  347.69   15.41
  -1  -1  -7  387.75   15.58
  -1   1  -7  362.58   14.60
  -1  -1  -8   26.05    3.46
  -1  -1  -8   22.82    3.72
  -1   1  -8   24.07    3.65
  -1   1  -8   20.88    3.63
  -1  -1  -8   21.34    3.62
  -1   1  -8   21.44    2.98
   1  -1   8   26.32    4.90
  -1  -1  -9  442.34   19.07
  -1   1  -9  463.73   19.34
  -1  -1 -10  123.58    8.24
  -1   1 -10  141.04    8.64
  -1  -1 -11   75.93    5.49
  -1   1 -11   71.73    5.35
  -1  -1 -12  123.87    5.79
  -1   1 -12  143.55    6.00
   1   2 -11   14.87    2.31
   1  -2 -11   16.38    2.43
   1  -2 -10   21.41    3.29
   1   2 -10   18.49    3.08
   1   2  -9  116.45    7.45
   1  -2  -9  122.79    8.51
   1  -2  -9  116.47    8.13
   1  -2  -9  130.92    8.66
   1   2  -8    9.19    2.35
   1  -2  -8    7.39    2.28
   1  -2  -8    8.73    2.43
  -1   2   7   27.15    4.71
   1   2  -7   36.14    5.02
   1  -2  -7   27.80    3.96
   1  -2  -7   32.85    4.13
  -1  -2   7   28.49    5.08
  -1  -2   6  177.21   12.44
   1  -2  -6  183.92   10.37
  -1  -2   6  199.28   11.93
  -1   2   6  194.70   12.57
   1  -2  -6  200.06   10.13
   1   2  -6  197.44   11.80
   1   2  -5   69.44    6.25
  -1   2   5   87.49    7.23
  -1  -2   5   72.84    6.44
   1  -2  -5   71.86    5.20
   1   2  -5   67.63    4.85
  -1  -2   5   79.98    7.48
   1   2  -4   41.64    4.50
   1   2  -4   40.37    4.68
  -1   2   4   32.05    4.25
   1   2  -4   34.61    3.47
  -1  -2   4   43.80    4.51
   1  -2  -4   32.78    4.27
   1  -2  -4   36.64    3.30
   1   2  -4   36.32    3.60
  -1  -2   4   34.69    4.59
  -1   2   3    5.01    1.71
   1   2  -3    6.82    1.80
   1   2  -3    5.78    1.73
   1  -2  -3    6.59    1.48
   1  -2  -3    3.74    1.65
   1   2  -3    6.53    1.71
  -1  -2   3    5.10    1.57
   1   2  -3    6.15    1.54
  -1  -2   3    5.03    1.81
  -1   2   2  149.03    8.28
  -1  -2   2  135.66    8.42
   1  -2  -2  142.21    6.35
   1  -2  -2  139.04    8.05
   1   2  -2  148.89    7.58
  -1  -2   2  149.59    7.75
   1   2  -2  123.60    6.69
   1  -2  -1   42.96    3.55
  -1   2   1   42.42    3.95
  -1   2   1   44.05    4.00
  -1  -2   1   35.12    3.65
   1   2  -1   43.46    3.87
  -1  -2   1   41.31    3.76
   1   2  -1   35.47    3.66
   1   2   0 1001.66   32.43
  -1   2   0 1007.02   32.59
   1  -2   0 1041.13   32.30
  -1  -2   0 1008.44   32.31
  -1  -2   0 1022.77   32.36
   1  -2   0  994.64   32.48
  -1   2   0  975.02   32.34
   1   2   1  825.73   26.91
   1   2   1  776.21   25.75
  -1  -2  -1  776.90   25.61
   1  -2   1  814.92   26.58
   1   2   2  254.88   11.60
  -1   2  -2  254.64   11.37
  -1   2  -2  270.43   11.83
  -1   2  -2  241.33    9.74
  -1  -2  -2  258.69    9.59
   1  -2   2  255.00   12.53
   1  -2   2  255.45   10.78
  -1   2  -2  256.19   10.64
  -1   2  -3  211.54   10.04
   1   2   3  212.58   10.64
  -1   2  -3  219.58   10.78
  -1  -2  -3  206.72   10.79
   1  -2   3  199.91   11.50
  -1   2  -3  216.94    9.27
   1  -2   3  203.01    9.66
  -1   2  -4  203.85   10.65
  -1  -2  -4  200.76   11.08
   1  -2   4  183.78   11.50
  -1   2  -4  177.48    8.08
   1   2   4  188.69   10.38
  -1   2  -4  201.47    9.37
   1  -2   4  177.67    9.46
   1   2   5  942.96   33.92
   1  -2   5  944.08   32.78
   1  -2   5 1004.93   36.52
  -1   2  -5  978.33   33.74
   1   2   6   63.99    6.60
  -1  -2  -6   73.66    5.86
  -1  -2  -6   70.23    5.87
   1  -2   6   74.00    7.77
  -1   2  -6   63.68    6.18
  -1  -2  -6   61.04    5.21
  -1   2  -6   60.63    5.15
  -1  -2  -7    6.70    2.06
  -1  -2  -7    3.34    1.72
   1  -2   7    0.78    2.12
  -1   2  -7    5.47    1.85
  -1  -2  -8  241.81   12.85
  -1  -2  -8  251.13   12.82
  -1   2  -8  244.56   12.10
  -1   2  -8  251.20   11.35
  -1   2  -9    6.55    2.00
  -1   2  -9    9.93    2.50
  -1  -2  -9   10.26    2.53
  -1  -2  -9    7.46    2.03
  -1  -2 -10    2.42    1.50
  -1   2 -10    0.80    1.32
  -1   2 -11   81.84    5.14
  -1  -2 -11   77.13    5.09
   1   3 -11   49.52    3.31
   1  -3 -10   -0.33    1.01
   1  -3 -10    0.29    0.88
   1   3 -10    0.63    1.21
   1   3 -10   -0.25    0.83
   1  -3  -9  130.03    8.34
   1   3  -9  124.18    6.98
   1  -3  -9  118.25    7.92
   1  -3  -9  135.54    8.48
   1   3  -9  135.39    7.92
   1   3  -8  110.35    7.71
   1  -3  -8  101.67    7.52
   1  -3  -8  117.16    8.41
   1   3  -7  134.43   10.92
   1   3  -7  143.76    9.13
   1  -3  -7  147.16    9.83
  -1  -3   7  152.09   13.13
   1  -3  -7  141.48    9.12
  -1   3   6    2.59    1.86
   1   3  -6    2.25    1.76
   1  -3  -6    1.07    1.63
   1  -3  -6    5.28    1.94
  -1  -3   6   -1.01    3.05
  -1  -3   5   12.56    2.92
   1   3  -5   15.71    3.65
  -1   3   5   22.79    4.41
  -1  -3   5   14.19    3.87
   1  -3  -5   14.05    2.70
   1  -3  -4    0.34    1.10
  -1   3   4    0.62    1.03
  -1  -3   4    0.72    1.38
   1   3  -4   -0.68    1.13
   1   3  -4    2.08    1.50
  -1   3   4    0.58    1.24
  -1   3   4    0.71    1.53
   1  -3  -4   -0.69    1.48
   1  -3  -4   -0.43    1.10
   1   3  -4   -0.46    0.76
  -1  -3   4    0.58    0.96
  -1  -3   4   -0.85    2.00
  -1  -3   3    1.90    1.61
  -1   3   3    4.60    2.09
   1   3  -3    2.72    1.74
   1   3  -3    3.11    1.69
  -1   3   3    3.46    2.00
   1  -3  -3    3.08    1.78
  -1  -3   3    5.28    1.90
   1   3  -3    3.84    1.53
  -1  -3   3    6.02    2.29
   1  -3  -2   12.94    2.36
  -1   3   2   15.24    3.27
   1  -3  -2   10.99    1.92
  -1   3   2   10.73    2.54
   1   3  -2   17.35    3.17
  -1  -3   2    9.75    2.72
   1  -3  -1    1.35    1.06
  -1  -3   1    1.17    1.37
   1   3  -1    0.56    1.08
  -1   3   1    0.57    1.35
  -1   3   1    0.51    1.19
  -1  -3   1    1.07    1.26
   1   3  -1    1.54    1.31
   1  -3  -1   -0.25    0.64
  -1   3   0  109.51    8.35
   1   3   0  107.51    8.22
   1  -3   0  104.64    5.74
  -1  -3   0  115.82    6.12
   1  -3   0  107.77    7.90
  -1  -3   0  117.56    8.16
   1  -3   0  111.21    8.02
  -1  -3   0  120.18    8.41
   1  -3   1  328.71   16.07
  -1  -3  -1  331.63   14.54
   1   3   1  341.22   15.85
  -1   3  -1  289.52   15.14
  -1  -3  -1  294.81   12.15
  -1   3  -1  299.56   14.82
   1  -3   1  338.76   15.41
  -1  -3  -2 1062.73   35.41
  -1  -3  -2 1173.80   38.99
  -1   3  -2 1049.92   38.24
  -1   3  -2 1105.65   39.09
   1   3   2 1137.77   38.95
  -1   3  -2 1121.89   37.31
   1  -3   2 1142.31   38.67
  -1  -3  -2 1138.39   34.98
   1   3   2 1062.11   36.74
   1   3   3  154.78    9.58
  -1   3  -3  167.07   10.83
  -1   3  -3  154.09   10.06
   1   3   3  162.64   10.84
   1  -3   3  164.49   11.84
  -1   3  -3  159.21    9.25
   1  -3   3  168.93   10.78
   1  -3   4   36.85    5.13
  -1   3  -4   26.56    3.96
   1   3   4   26.84    4.62
   1  -3   4   39.30    6.02
  -1  -3  -4   28.77    3.58
  -1  -3  -4   27.22    3.55
   1  -3   4   28.59    3.93
   1   3   4   25.25    3.76
  -1  -3  -5    8.49    2.36
   1  -3   5    6.64    2.89
   1   3   5    8.83    2.83
  -1   3  -5    7.69    2.52
   1  -3   5    7.76    2.89
  -1  -3  -6   29.60    4.20
  -1  -3  -6   23.20    3.66
   1  -3   6   31.39    6.25
   1   3   6   17.35    3.91
  -1   3  -6   17.97    3.77
   1  -3   6   27.63    5.08
   1  -3   7  207.88   14.85
  -1  -3  -7  218.64   12.02
  -1  -3  -7  207.42   12.16
  -1   3  -7  238.61   12.07
  -1  -3  -7  237.37   12.16
  -1   3  -8   19.45    3.20
  -1   3  -8   22.79    3.39
  -1  -3  -8   25.91    3.76
  -1  -3  -8   24.06    3.81
  -1  -3  -8   26.70    3.88
  -1   3  -9  220.66   10.72
  -1  -3  -9  216.21   11.12
  -1   3  -9  214.19    9.78
  -1   3  -9  215.43   10.92
  -1  -3  -9  213.37   11.08
  -1   3 -10   37.78    3.61
  -1   3 -10   38.70    3.40
  -1   3 -11  199.66    7.78
   1   4 -10  113.08    5.40
   1   4  -9   -2.11    1.86
   1   4  -9    0.29    1.33
   1  -4  -9    4.03    1.33
   1   4  -9    1.78    1.14
   1  -4  -8   43.91    4.76
   1   4  -8   49.97    4.61
   1  -4  -8   48.35    4.70
   1  -4  -7   51.32    5.15
   1   4  -7   47.08    5.00
   1   4  -6   32.03    4.21
  -1  -4   6   17.15    5.76
   1  -4  -6   26.56    4.15
  -1   4   6   33.46    6.00
   1   4  -6   26.63    5.28
  -1  -4   6   44.25    6.94
   1  -4  -6   32.56    4.18
  -1  -4   5    2.34    3.55
   1  -4  -5    6.84    2.39
  -1   4   5   11.51    3.68
   1  -4  -5    7.43    2.41
   1   4  -5    7.18    2.73
  -1  -4   5    4.96    2.86
   1   4  -4  131.14   11.38
  -1  -4   4  118.39   11.03
  -1   4   4  136.92   11.79
  -1   4   4  111.54   10.28
   1   4  -4  115.71    9.86
  -1  -4   4  130.28    7.62
   1  -4  -4  125.67    7.74
   1  -4  -4  125.44   11.35
   1  -4  -4  141.30    9.43
  -1  -4   4  130.29   12.49
   1  -4  -4  135.96    8.44
  -1  -4   3  123.06   10.81
   1   4  -3  119.00   10.68
  -1   4   3   97.43    9.98
  -1   4   3  118.10   10.54
   1   4  -3  122.09   10.37
  -1  -4   3  111.29    7.37
   1  -4  -3  146.59    8.40
   1  -4  -3  115.02    8.18
   1   4  -3  111.55    9.26
  -1  -4   3  122.94   11.58
  -1  -4   2   11.46    3.34
  -1   4   2   11.74    3.70
   1   4  -2    5.75    2.62
  -1   4   2    8.80    3.28
   1  -4  -2   12.00    2.34
  -1  -4   2    9.08    2.07
   1  -4  -2    8.82    3.18
   1  -4  -2    4.42    1.91
   1   4  -2    9.42    2.96
   1  -4  -2    8.56    2.22
  -1  -4   2   18.82    4.43
  -1  -4   1  172.15    8.90
   1  -4  -1  180.45    9.21
   1   4  -1  169.37   12.73
  -1   4   1  152.09   12.40
   1   4  -1  179.38   12.85
   1  -4  -1  169.86    9.30
  -1   4   1  153.17   12.29
  -1  -4   1  188.36   13.14
   1  -4  -1  172.45   11.55
   1  -4  -1  158.97    9.32
   1  -4  -1  164.47   12.35
  -1  -4   1  171.85    9.53
   1  -4  -1  173.24    9.76
   1   4  -1  169.77   12.07
  -1  -4   1  149.64   11.78
  -1   4   0  402.51   21.64
   1   4   0  436.27   21.86
  -1   4   0  416.95   21.54
  -1  -4   0  396.55   20.42
   1  -4   0  415.65   20.94
   1  -4   0  409.96   17.39
  -1  -4   0  425.60   17.42
   1   4   0  440.17   21.69
   1  -4   0  416.30   17.48
  -1   4   0  424.52   21.37
  -1  -4   0  429.65   16.73
   1  -4   0  443.50   16.63
   1  -4   1   26.21    4.64
   1  -4   1   19.64    2.70
  -1  -4  -1   17.13    2.82
  -1   4  -1   17.39    4.23
   1   4   1   15.98    3.81
   1  -4   1   14.64    2.75
  -1  -4  -1   23.41    3.29
  -1  -4  -1   18.68    4.08
   1   4   1   15.35    3.86
  -1   4  -1   15.66    3.74
   1  -4   1   10.82    2.43
   1  -4   1   11.15    3.42
  -1  -4  -1   18.67    3.83
   1  -4   2 1607.19   56.32
  -1  -4  -2 1594.29   53.83
  -1  -4  -2 1486.34   48.04
   1  -4   2 1521.13   48.32
   1  -4   2 1545.98   46.76
  -1  -4  -2 1601.32   48.20
  -1   4  -2 1601.04   54.90
   1   4   2 1573.77   54.49
  -1  -4  -2 1453.43   48.46
  -1   4  -2 1548.24   54.03
   1  -4   2 1466.79   53.19
  -1   4  -2 1473.59   52.06
   1  -4   2 1486.56   48.16
   1  -4   3   21.69    4.73
   1   4   3   31.15    5.37
  -1   4  -3   29.00    5.04
  -1   4  -3   29.59    5.40
  -1  -4  -3   34.76    3.92
   1  -4   3   24.95    3.30
  -1  -4  -3   27.25    5.06
  -1  -4  -3   26.47    3.96
  -1   4  -3   23.82    4.06
   1  -4   3   27.39    5.59
  -1   4  -4  279.42   12.85
   1   4   4  274.74   16.82
  -1  -4  -4  268.02   13.78
   1   4   4  259.54   16.32
  -1   4  -4  242.24   14.91
  -1  -4  -4  246.08   11.77
   1  -4   4  241.15   11.57
   1  -4   4  262.60   18.36
  -1   4  -4  234.66   15.99
   1  -4   4  261.33   16.53
   1   4   5    9.00    3.12
  -1  -4  -5    5.69    2.26
  -1   4  -5    6.70    2.30
   1  -4   5    1.18    3.20
   1  -4   5    4.68    2.38
  -1   4  -5    7.10    2.83
   1  -4   6  280.95   19.59
  -1   4  -6  293.23   14.04
  -1  -4  -6  287.70   13.80
  -1   4  -6  291.83   17.29
   1  -4   6  252.34   17.10
  -1   4  -7    3.10    1.53
  -1   4  -7    2.77    1.72
  -1  -4  -7    0.84    1.14
  -1  -4  -7    1.38    1.40
  -1  -4  -7    7.01    2.59
  -1   4  -8  114.49    7.19
  -1  -4  -8  133.52    8.37
  -1   4  -9    3.03    1.59
  -1   4  -9    6.07    1.60
  -1   4  -9    8.32    1.81
  -1   4 -10  322.38   11.28
   1   5  -8    1.40    1.05
   1  -5  -8    2.75    1.10
   1   5  -8    0.22    1.26
   1  -5  -7    2.39    1.46
   1   5  -7    1.28    1.22
   1  -5  -6   63.39    5.41
   1   5  -6   62.94    5.34
   1   5  -6   68.10    5.46
   1   5  -5   11.93    2.59
   1  -5  -5   17.16    3.03
   1  -5  -4   13.35    3.11
  -1  -5   4    7.31    2.10
   1  -5  -4    8.88    2.27
   1   5  -4    8.65    2.21
   1   5  -3  323.79   14.14
  -1  -5   3  321.33   13.96
  -1   5   3  300.05   19.92
  -1   5   3  355.31   20.44
   1   5  -3  295.09   18.55
  -1  -5   3  321.52   21.11
  -1  -5   3  336.38   15.03
   1  -5  -3  315.22   19.43
   1  -5  -3  340.99   15.18
  -1  -5   3  337.04   20.28
   1  -5  -3  360.81   15.93
  -1   5   2   40.62    6.77
  -1   5   2   41.14    6.83
   1   5  -2   44.24    6.90
  -1  -5   2   28.62    6.52
  -1  -5   2   45.32    4.88
   1  -5  -2   46.03    6.90
   1  -5  -2   48.19    4.99
  -1   5   2   35.38    6.36
   1   5  -2   40.23    6.21
  -1  -5   2   41.14    4.36
   1   5  -1   69.04    9.00
  -1   5   1   68.00    9.04
  -1   5   1   64.84    8.74
   1   5  -1   53.55    7.86
  -1  -5   1   68.24    8.80
  -1  -5   1   88.27    6.97
   1  -5  -1   88.65    6.98
  -1  -5   1   81.31    8.84
   1  -5  -1   67.28    8.47
   1   5  -1   83.58    9.39
  -1   5   1   80.13    9.64
  -1  -5   1   81.20    6.25
   1   5   0   42.60    7.11
  -1   5   0   65.75    8.69
   1  -5   0   47.44    7.10
  -1  -5   0   48.21    7.06
  -1  -5   0   60.76    7.63
  -1  -5   0   60.70    5.83
   1  -5   0   62.81    8.00
   1  -5   0   64.73    6.18
   1   5   0   74.66    8.96
  -1   5   0   61.54    8.12
  -1  -5   0   63.42    5.58
   1  -5   0   56.33    5.15
  -1   5  -1  272.36   18.03
   1   5   1  263.81   18.04
   1  -5   1  262.18   18.12
   1  -5   1  307.15   14.54
  -1  -5  -1  265.63   16.99
  -1  -5  -1  277.29   13.91
   1   5   1  280.28   18.51
  -1   5  -1  259.85   17.20
   1  -5   1  286.41   12.90
  -1  -5  -1  283.85   13.48
   1   5   1  276.47   18.53
   1   5   2   45.68    7.21
  -1   5  -2   37.07    6.31
   1   5   2   35.38    6.50
  -1   5  -2   32.90    6.46
   1  -5   2   29.24    6.75
  -1  -5  -2   46.36    4.89
   1  -5   2   56.27    5.36
  -1  -5  -2   39.90    6.32
  -1   5  -2   38.27    5.87
   1  -5   2   48.24    4.48
  -1   5  -3  387.70   15.67
  -1   5  -3  387.47   22.35
   1   5   3  365.87   21.67
  -1   5  -3  376.05   20.88
   1   5   3  365.07   21.55
   1   5   3  399.81   22.91
   1  -5   3  402.91   23.88
  -1  -5  -3  401.09   16.86
  -1  -5  -3  338.41   20.42
   1  -5   3  375.92   16.55
   1  -5   3  389.86   21.90
  -1   5  -4   70.57    5.69
   1  -5   4   61.85    5.36
  -1  -5  -4   77.02    5.95
  -1   5  -5  138.88    8.28
  -1   5  -5  143.09    8.75
  -1   5  -6    1.86    1.56
  -1   5  -6    1.59    1.43
  -1   5  -7   49.82    4.27
  -1   5  -8    0.23    0.88
  -1   5  -8   -0.89    1.35
   1  -6  -5    0.85    0.94
   1   6  -5   -1.26    1.45
  -1  -6   4   22.30    2.68
   1  -6  -4   30.05    3.35
   1   6  -4   25.14    3.05
   1   6  -3   47.80    4.13
   1  -6  -3   57.38    5.02
  -1  -6   3   59.35    4.81
   1  -6  -3   65.78    5.01
   1  -6  -2   20.42    3.13
  -1  -6   2   22.17    3.10
   1  -6  -2   20.97    3.00
  -1  -6   1   21.84    3.29
   1  -6  -1   31.89    3.93
  -1  -6   0   14.23    2.82
   1  -6   0   13.07    2.69
  -1  -6  -1  134.46    8.34
   1  -6   1  132.47    8.37
  -1  -6  -2  132.82    8.04
   1  -6   2  136.05    8.22
  -1   6  -3   -0.29    1.04
  -1  -6  -3    0.34    1.42
   1  -6   3   -2.42    1.56
  -1   6  -4   19.69    2.72
   1  -6   4   22.95    2.73
  -1   6  -5   -1.49    1.53
  -1  -6  -6   58.37    3.80
   1  -7  -3    0.30    0.56
   1  -7  -2   10.95    1.50
   1  -7  -1   42.39    3.14
  -1  -7   1   50.65    3.35
  -1  -7   0    3.68    1.29
   1  -7   0    3.70    1.33
   1  -7   1   42.66    3.07
  -1  -7  -1   36.56    2.89
   1  -7   2    0.30    0.68
  -1  -7  -3   35.15    2.53
   2   0 -12   94.40    5.13
  -2   0   8  519.91   25.61
  -2   0   7   -0.78    1.49
   2   0  -7    0.41    1.19
  -2   0   6  379.17   18.04
   2   0  -6  377.25   14.85
  -2   0   5    0.23    0.73
   2   0  -5   -0.34    0.79
   2   0  -5   -0.24    0.84
   2   0  -4 2525.06   72.78
  -2   0   4 2514.72   71.72
   2   0  -3    1.49    0.48
  -2   0   3    0.81    0.64
   2   0  -3    0.20    0.62
  -2   0   2 8384.51  228.48
   2   0  -2 8412.43  228.94
  -2   0   2 8437.20  229.62
   2   0  -2 8448.26  230.13
   2   0  -2 8310.99  230.09
  -2   0   1   -0.08    0.30
  -2   0   1    0.18    0.27
  -2   0   0  736.34   20.43
   2   0   0  713.89   20.28
   2   0   0  700.25   20.11
   2   0   1    1.02    0.23
  -2   0  -1    0.06    0.25
  -2   0  -2 2815.86   76.05
  -2   0  -2 2831.28   75.98
   2   0   2 2682.05   75.76
  -2   0  -3    0.11    0.39
   2   0   3    0.32    0.61
  -2   0  -4  526.02   16.58
   2   0   4  510.86   17.21
  -2   0  -6   23.40    2.34
   2   0   6   23.12    3.53
  -2   0  -7    1.18    1.46
   2   0   7   -0.62    1.19
  -2   0  -7   -0.46    0.99
  -2   0  -8   35.89    4.49
  -2   0  -8   42.78    4.69
  -2   0  -9    0.98    1.63
  -2   0 -10   18.90    3.33
  -2   0 -11    0.33    1.06
  -2   0 -12  294.78   10.64
   2  -1 -12    9.75    1.56
   2   1 -12    8.35    1.43
   2  -1  -9  409.77   18.16
   2  -1  -9  391.35   16.67
   2  -1  -8   16.45    2.90
   2   1  -8   13.21    2.48
  -2  -1   8   11.17    3.70
   2  -1  -8   16.01    3.18
   2   1  -7   14.23    2.95
   2  -1  -7   15.26    2.71
  -2   1   6   11.53    3.08
  -2  -1   6   14.84    2.83
   2   1  -6   13.99    2.73
   2  -1  -6   16.09    2.54
  -2  -1   5 1220.67   40.01
  -2   1   5 1344.46   43.59
  -2  -1   5 1349.12   42.33
   2   1  -5 1317.33   41.33
   2   1  -5 1330.02   44.61
   2  -1  -5 1231.57   39.00
  -2   1   4 1485.79   43.83
  -2  -1   4 1541.05   46.47
  -2   1   4 1537.09   43.80
   2   1  -4 1632.98   49.86
   2   1  -4 1539.74   47.32
   2   1  -4 1592.03   46.24
  -2   1   4 1571.72   48.85
  -2  -1   4 1641.90   48.56
  -2  -1   3   10.47    1.71
   2   1  -3    8.81    1.19
  -2  -1   3   10.93    2.06
  -2   1   3   12.79    2.24
   2  -1  -3   10.85    1.95
   2   1  -3    7.56    1.80
   2  -1  -3   12.65    1.98
   2   1  -3    9.00    1.71
   2   1  -3   12.04    1.82
   2  -1  -2 1493.91   43.25
  -2  -1   2 1392.51   42.30
  -2  -1   2 1433.86   43.76
   2  -1  -2 1465.83   42.53
   2   1  -2 1469.42   42.61
   2  -1  -2 1477.73   43.08
  -2  -1   1 9999.00  272.20
   2   1  -1 9900.74  272.02
   2  -1  -1 9946.96  270.59
  -2  -1   1 9876.08  271.76
   2  -1   0   33.85    2.37
  -2  -1   0   31.87    2.49
   2   1   0   38.63    2.61
  -2  -1   0   34.65    2.58
   2   1   1 2254.06   64.41
  -2  -1  -1 2268.03   64.39
   2  -1   1 2316.73   63.64
  -2  -1  -1 2268.31   63.70
   2  -1   1 2252.59   64.57
  -2   1  -1 2307.72   64.55
  -2   1  -2   42.84    2.34
   2  -1   2   43.26    2.68
  -2   1  -2   47.36    3.22
   2  -1   2   42.71    3.67
   2   1   2   46.30    3.06
  -2   1  -2   50.99    3.23
   2  -1   3 3614.87   99.14
  -2   1  -3 3432.08   94.54
   2  -1   3 3410.64   94.48
  -2   1  -4  721.17   21.41
   2   1   4  767.93   23.93
   2  -1   4  720.08   25.49
  -2   1  -4  723.32   23.70
   2  -1   4  698.40   21.42
  -2   1  -5    2.82    1.17
   2  -1   5    1.80    1.43
   2   1   5    4.36    1.48
  -2   1  -6   20.36    2.86
  -2   1  -6   22.29    2.73
   2  -1   6   22.79    3.54
  -2   1  -7   72.17    6.10
  -2  -1  -7   66.21    5.79
  -2   1  -7   68.14    5.12
  -2  -1  -7   70.42    5.50
  -2  -1  -7   69.04    5.78
  -2   1  -7   63.06    5.46
  -2  -1  -8   76.28    6.52
  -2   1  -8   84.18    6.61
  -2   1  -8   90.16    7.25
  -2  -1  -8   79.00    6.83
   2  -1   8   83.20    8.34
  -2   1  -8   84.34    5.89
  -2   1  -9   51.92    4.38
  -2   1  -9   54.87    5.45
  -2  -1  -9   54.94    5.56
  -2   1 -10   30.79    3.92
  -2  -1 -10   22.60    3.41
  -2  -1 -11  319.39   13.09
  -2   1 -11  317.16   13.08
  -2  -1 -12    1.50    0.78
  -2   1 -12    2.25    0.81
   2  -2 -10  262.53   11.77
   2   2  -9  676.52   24.18
   2  -2  -9  678.51   25.57
   2  -2  -9  674.15   25.37
   2   2  -8  114.67    7.67
   2  -2  -8  100.37    7.69
   2  -2  -8  110.30    8.08
   2   2  -7   21.63    4.11
  -2   2   7   32.78    5.42
  -2  -2   7   19.20    4.17
   2  -2  -7   29.25    4.03
   2  -2  -7   28.54    3.77
  -2  -2   7   30.93    4.87
   2   2  -6   92.83    7.91
  -2   2   6   84.63    8.04
  -2  -2   6   81.03    8.16
   2  -2  -6   83.56    6.50
  -2  -2   6   97.43    8.19
   2  -2  -6   82.80    6.09
   2   2  -5  827.41   28.69
  -2  -2   5  908.94   33.69
  -2   2   5  851.47   32.25
  -2  -2   5  897.66   31.99
   2  -2  -5  882.11   28.56
   2   2  -5  937.86   33.54
   2   2  -5  800.50   30.97
  -2  -2   4  364.31   15.82
   2   2  -4  341.75   13.61
  -2   2   4  346.50   15.90
  -2   2   4  338.06   14.01
   2  -2  -4  339.52   13.14
   2  -2  -4  361.64   16.19
  -2  -2   4  339.10   16.91
   2   2  -4  322.46   14.13
   2   2  -4  392.86   16.69
   2   2  -4  376.09   16.00
   2   2  -3  438.56   16.60
   2   2  -3  437.40   17.05
  -2   2   3  443.38   17.19
   2   2  -3  458.83   15.96
   2  -2  -3  434.53   14.25
  -2  -2   3  439.88   16.69
   2   2  -3  467.59   16.22
  -2  -2   3  459.38   18.25
   2  -2  -3  447.08   17.13
  -2   2   2    3.51    1.50
   2   2  -2    3.04    1.06
   2  -2  -2    4.95    1.68
   2   2  -2    2.54    1.26
  -2  -2   2    7.52    1.77
  -2  -2   2    2.61    1.45
   2  -2  -2    2.73    1.01
   2  -2  -1  403.83   15.25
  -2   2   1  445.40   16.77
   2   2  -1  388.60   16.14
  -2  -2   1  429.58   16.38
   2   2  -1  421.66   15.97
  -2  -2   1  413.23   15.99
  -2   2   1  415.91   16.47
   2   2   0   45.43    4.02
  -2   2   0   45.20    4.10
   2  -2   0   41.13    3.83
  -2  -2   0   39.57    3.73
   2  -2   0   42.79    3.77
  -2   2  -1   35.21    3.58
   2   2   1   26.76    3.11
   2   2   1   26.86    2.70
  -2  -2  -1   31.04    3.30
  -2  -2  -1   25.11    2.71
  -2  -2  -1   30.03    3.22
   2  -2   1   22.94    2.76
   2   2   2  178.38    8.26
  -2   2  -2  180.66    9.15
  -2   2  -2  168.36    7.99
   2  -2   2  161.76    7.95
   2   2   2  175.12    8.99
  -2   2  -2  181.06    9.00
   2  -2   2  183.00    9.03
  -2  -2  -2  175.50    7.28
   2  -2   2  176.48   10.04
  -2   2  -3 3287.38   96.51
   2  -2   3 3428.06   97.59
  -2   2  -3 3523.01   98.75
   2   2   3 3493.55   99.36
   2  -2   3 3529.20  101.75
  -2   2  -3 3378.68   99.17
   2  -2   4   31.40    4.65
  -2   2  -4   28.96    2.49
  -2   2  -4   36.05    3.66
   2   2   4   40.07    4.37
   2  -2   4   33.20    3.50
   2   2   5  406.53   17.36
   2  -2   5  355.86   15.62
   2  -2   5  413.64   19.48
  -2   2  -5  382.10   16.84
  -2   2  -6    9.03    2.40
   2   2   6    9.74    2.59
  -2  -2  -6    9.35    2.21
  -2  -2  -6   11.98    2.48
  -2  -2  -6    3.70    1.79
  -2   2  -6    9.64    2.26
  -2   2  -6    8.31    2.03
   2  -2   6    5.33    2.54
  -2  -2  -7    0.94    1.19
  -2  -2  -7    0.47    1.19
  -2   2  -7   -0.88    1.69
  -2  -2  -7   -0.44    1.57
  -2   2  -7    0.42    1.14
   2  -2   7    1.58    1.86
  -2   2  -8    2.41    1.40
  -2  -2  -8    3.50    1.86
  -2  -2  -8    0.96    1.13
  -2   2  -8    0.86    1.24
  -2  -2  -9  106.36    7.38
  -2   2  -9  109.94    7.13
  -2  -2  -9  110.20    8.01
  -2   2  -9  130.81    8.34
  -2   2 -10   32.99    3.22
  -2   2 -10   40.21    4.19
  -2  -2 -10   42.23    4.36
  -2  -2 -11    3.32    1.23
  -2   2 -11    2.03    1.07
   2   3 -11  105.58    5.16
   2   3 -10    1.23    0.82
   2  -3 -10    2.68    1.21
   2  -3 -10   -0.33    1.05
   2   3  -9   -0.88    1.90
   2  -3  -9   -0.42    1.20
   2  -3  -9    1.80    1.29
   2   3  -9    0.38    1.55
   2  -3  -8   24.41    3.83
   2   3  -8   27.09    3.81
   2  -3  -8   23.87    4.02
  -2   3   7 1861.45   63.61
  -2  -3   7 1758.40   63.74
   2  -3  -7 1879.17   58.31
   2  -3  -7 1825.97   56.74
   2   3  -7 1679.11   60.30
   2   3  -6   55.20    6.64
  -2   3   6   41.39    6.37
  -2  -3   6   53.18    7.70
   2  -3  -6   50.56    5.36
   2  -3  -6   54.56    5.16
  -2  -3   6   47.02    5.96
  -2  -3   5  187.99   14.11
   2  -3  -5  176.86   10.54
   2  -3  -5  186.32   10.38
   2   3  -5  188.63   12.51
  -2   3   5  180.92   13.03
  -2  -3   5  174.13   11.89
   2  -3  -5  191.18    9.82
  -2  -3   4    7.96    2.43
   2   3  -4    6.44    1.91
   2   3  -4    3.40    2.07
  -2   3   4    5.03    2.09
  -2   3   4    6.55    2.32
   2   3  -4    6.22    2.12
   2  -3  -4    6.92    2.49
   2  -3  -4   12.18    2.51
   2  -3  -4    9.81    2.36
   2  -3  -4    8.58    1.98
  -2  -3   4    5.94    2.58
  -2  -3   3  800.99   32.04
   2  -3  -3  795.35   30.29
   2   3  -3  782.41   30.20
  -2   3   3  791.17   30.73
   2   3  -3  769.78   29.01
  -2   3   3  743.76   29.17
  -2   3   3  781.60   29.93
  -2  -3   3  756.18   29.06
   2   3  -3  727.77   28.26
  -2  -3   3  832.22   30.86
   2  -3  -2   35.83    3.84
   2  -3  -2   39.38    5.04
  -2   3   2   50.38    5.78
  -2   3   2   35.86    4.80
  -2  -3   2   32.32    4.58
  -2  -3   2   30.20    4.17
   2   3  -2   37.50    4.62
   2  -3  -2   31.40    3.19
  -2  -3   1   80.49    7.20
   2  -3  -1   79.34    6.39
   2   3  -1   76.09    6.95
  -2   3   1   67.83    6.72
   2  -3  -1   84.46    5.13
  -2   3   1   90.10    7.25
   2   3  -1   81.78    6.82
  -2  -3   1   83.64    7.13
   2  -3   0  931.03   33.54
  -2  -3   0  965.54   33.74
   2   3   0  980.64   34.25
  -2   3   0  918.37   33.79
   2  -3   0  941.48   29.36
   2   3   0  934.60   33.89
   2  -3   0  952.95   33.41
  -2   3  -1  986.04   35.05
   2   3   1  989.18   34.73
  -2   3  -1  934.82   34.58
   2  -3   1  977.95   29.94
  -2  -3  -1  983.28   30.78
  -2  -3  -1  939.54   34.20
   2  -3   1  985.48   35.52
  -2  -3  -1  945.04   33.02
   2  -3   1  989.16   34.15
  -2  -3  -2  356.72   14.49
  -2  -3  -2  351.70   16.59
   2   3   2  365.00   16.95
  -2   3  -2  364.24   17.17
  -2   3  -2  363.79   16.92
   2   3   2  346.26   14.96
  -2  -3  -2  367.98   14.17
  -2   3  -2  357.51   15.73
   2  -3   2  329.87   16.25
   2  -3   3  263.55   15.84
  -2  -3  -3  263.39   14.12
  -2   3  -3  245.05   13.82
   2   3   3  257.65   14.04
  -2   3  -3  256.67   13.54
   2   3   3  258.20   12.49
   2  -3   3  281.53   14.38
  -2   3  -3  227.68   11.70
  -2  -3  -4    1.19    1.08
   2  -3   4    1.73    2.34
  -2   3  -4    2.16    1.56
   2   3   4    3.88    1.86
   2  -3   4    3.33    1.92
  -2  -3  -5  132.48    8.38
  -2  -3  -5  127.14    8.55
   2  -3   5  129.56   11.58
   2   3   5  127.28   10.15
   2  -3   5  128.50   10.38
  -2   3  -5  122.72    9.81
  -2  -3  -6  172.66   10.17
  -2  -3  -6  155.61   10.02
   2  -3   6  181.24   14.20
  -2   3  -6  157.94   11.39
   2  -3   6  178.21   12.96
   2  -3   7   13.97    3.78
  -2  -3  -7   18.00    3.38
  -2  -3  -7   22.44    3.69
  -2  -3  -7   20.65    3.18
  -2   3  -7   17.63    3.30
  -2  -3  -8   38.10    4.63
  -2   3  -8   30.22    3.77
  -2  -3  -8   30.41    4.14
  -2   3  -8   29.36    3.97
  -2   3  -9    2.92    1.61
  -2  -3  -9    3.75    1.70
  -2  -3  -9    5.01    1.97
  -2   3  -9    4.77    1.87
  -2   3  -9    4.50    1.73
  -2   3 -10   13.51    2.17
  -2   3 -10   12.03    1.95
  -2   3 -11   18.86    1.82
   2  -4  -9   66.43    4.96
   2   4  -9   65.38    4.47
   2   4  -9   67.94    4.88
   2  -4  -8   22.70    3.55
   2   4  -8   24.71    3.31
   2  -4  -8   20.08    3.06
   2   4  -7    0.47    1.64
   2  -4  -7    1.82    1.80
  -2   4   6  420.10   24.00
  -2  -4   6  501.91   26.74
   2  -4  -6  468.49   20.72
   2   4  -6  502.55   20.26
   2  -4  -6  465.44   19.43
   2   4  -6  465.46   23.65
  -2  -4   6  499.60   25.85
  -2  -4   5  161.56   13.42
   2   4  -5  157.57   12.55
  -2   4   5  138.32   12.34
   2  -4  -5  150.17   10.01
   2  -4  -5  136.76    8.78
  -2  -4   5  141.69   13.45
  -2  -4   4  733.81   32.45
   2   4  -4  744.54   31.93
  -2   4   4  736.70   32.39
  -2   4   4  740.67   30.65
   2   4  -4  707.83   29.56
  -2  -4   4  724.50   25.17
   2  -4  -4  712.59   31.57
   2  -4  -4  712.54   25.52
   2  -4  -4  695.38   27.33
  -2  -4   4  798.37   35.08
   2  -4  -4  692.60   26.00
  -2  -4   3  101.13   10.63
   2  -4  -3   95.58    7.33
   2  -4  -3   99.40    7.02
  -2  -4   3   79.90    6.18
   2  -4  -3   93.33    9.33
   2   4  -3   80.83    8.87
  -2   4   3   81.23    9.16
   2   4  -3   96.53    9.13
  -2   4   3  106.91    9.69
  -2   4   3   91.97    8.57
   2   4  -3   87.43    8.21
  -2  -4   3  102.48    9.98
  -2  -4   2  674.46   28.39
  -2   4   2  627.16   28.31
  -2   4   2  591.46   27.23
   2  -4  -2  568.11   22.63
   2   4  -2  578.13   26.97
  -2  -4   2  599.09   22.55
   2  -4  -2  604.43   22.84
   2  -4  -2  616.59   22.95
   2   4  -2  621.67   26.63
  -2  -4   2  600.04   28.51
   2  -4  -1    7.45    2.02
  -2  -4   1    5.67    2.46
   2  -4  -1    6.77    1.79
  -2  -4   1    7.61    1.88
  -2   4   1    4.39    2.67
  -2   4   1    9.06    3.17
   2   4  -1   11.70    3.85
  -2  -4   1    7.83    1.95
   2  -4  -1    8.91    3.02
   2  -4  -1    8.18    2.09
   2   4  -1    5.40    2.46
   2  -4  -1    3.09    1.90
  -2  -4   1   13.51    3.63
   2  -4  -1    4.00    2.03
   2   4   0  658.48   28.59
  -2   4   0  568.24   27.35
  -2  -4   0  638.70   22.87
   2  -4   0  667.01   22.64
   2  -4   0  625.65   23.74
  -2  -4   0  611.36   23.34
  -2  -4   0  648.52   27.40
   2  -4   0  658.98   24.00
   2   4   0  628.54   27.88
   2  -4   0  632.58   27.69
  -2  -4   0  635.60   27.47
  -2  -4  -1  444.69   20.29
   2  -4   1  451.21   22.80
   2  -4   1  407.88   17.62
  -2  -4  -1  450.63   21.22
  -2  -4  -1  424.20   17.46
  -2   4  -1  451.82   22.52
   2   4   1  441.67   22.07
  -2   4  -1  406.67   21.48
   2  -4   1  432.93   16.36
  -2  -4  -1  473.47   17.73
  -2   4  -1  402.17   20.75
   2  -4   1  420.00   17.88
   2  -4   1  416.65   21.06
   2  -4   2  188.63   14.09
   2  -4   2  172.57    9.79
  -2  -4  -2  166.41    9.49
  -2  -4  -2  170.35   12.20
  -2  -4  -2  170.93    9.89
  -2   4  -2  190.42   13.23
  -2  -4  -2  161.51    9.41
   2   4   2  175.96   12.77
  -2   4  -2  195.90   13.74
  -2   4  -2  162.76    8.64
   2  -4   2  170.55    8.50
   2  -4   2  178.42    9.86
  -2   4  -2  181.78   11.93
   2   4   2  185.10   13.60
   2  -4   2  178.31   12.56
   2  -4   3  363.28   15.52
  -2  -4  -3  350.54   15.27
  -2  -4  -3  352.98   19.43
  -2   4  -3  393.18   15.48
   2   4   3  363.56   19.78
  -2   4  -3  366.77   20.06
  -2   4  -3  350.85   19.04
  -2  -4  -3  386.02   16.82
   2  -4   3  367.64   19.66
  -2   4  -3  344.30   17.20
   2  -4   3  346.64   15.34
   2  -4   4   13.00    3.72
  -2   4  -4    9.53    2.99
   2   4   4   11.21    3.42
  -2  -4  -4    7.95    3.18
  -2  -4  -4    6.90    1.82
   2  -4   4    7.98    1.98
  -2  -4  -4   13.03    3.00
   2  -4   4    6.86    3.48
  -2   4  -4    6.08    2.05
  -2   4  -5  236.54   11.89
  -2  -4  -5  206.25   12.07
   2  -4   5  214.88   16.77
  -2   4  -5  193.88   14.30
   2  -4   5  182.89   14.10
   2   4   5  209.33   14.54
   2  -4   6  234.35   15.82
  -2   4  -6  211.85   14.42
   2  -4   6  213.51   17.05
  -2   4  -6  230.46   11.99
   2   4   6  215.91   15.53
  -2  -4  -7    1.61    1.62
  -2   4  -7    1.31    1.57
  -2   4  -7    0.46    1.31
  -2  -4  -7    1.29    1.31
  -2   4  -8    5.96    1.79
  -2   4  -9   83.14    5.06
  -2   4  -9   87.21    5.49
  -2   4  -9   93.12    5.62
  -2   4 -10   71.34    3.84
   2  -5  -8   29.99    2.88
   2   5  -8   23.45    2.60
   2   5  -8   27.49    2.72
   2  -5  -7   19.08    2.72
   2   5  -7   19.50    2.72
   2  -5  -6   18.94    2.96
   2   5  -6   17.21    2.84
   2  -5  -5  152.60    9.54
   2   5  -5  126.05    8.08
   2  -5  -5  132.43    8.44
   2  -5  -4  202.53   10.33
  -2  -5   4  172.77    9.57
   2  -5  -4  217.40   11.26
  -2  -5   4  191.67    9.68
   2   5  -4  191.79   10.27
  -2  -5   3  832.42   29.23
   2   5  -3  851.29   29.32
  -2   5   3  864.82   37.82
  -2   5   3  871.61   36.60
   2   5  -3  836.11   35.58
  -2  -5   3  891.59   39.14
  -2  -5   3  866.10   30.25
   2  -5  -3  911.02   30.83
  -2  -5   3  815.30   36.75
   2   5  -3  828.23   36.62
   2  -5  -3  868.77   30.81
  -2  -5   2  363.04   15.45
  -2   5   2  313.76   20.72
   2   5  -2  350.36   20.79
  -2   5   2  356.69   20.92
  -2  -5   2  319.41   20.69
   2  -5  -2  356.69   20.57
  -2  -5   2  366.06   16.20
   2  -5  -2  374.95   16.51
  -2  -5   2  365.32   19.68
  -2   5   2  352.19   21.54
   2   5  -2  352.12   19.97
  -2  -5   2  340.84   20.72
  -2   5   1  617.18   30.88
   2   5  -1  659.98   30.84
   2   5  -1  635.29   30.48
  -2   5   1  608.79   29.84
  -2  -5   1  623.69   29.81
   2  -5  -1  619.44   29.38
  -2  -5   1  652.27   28.62
   2  -5  -1  613.60   24.57
  -2  -5   1  607.21   24.35
  -2   5   1  631.65   30.48
   2   5  -1  657.41   29.92
  -2  -5   1  653.46   23.66
   2   5   0   37.74    6.75
  -2   5   0   49.00    7.33
   2  -5   0   42.62    6.83
  -2  -5   0   41.76    6.83
   2  -5   0   40.56    6.57
  -2  -5   0   70.89    6.18
  -2  -5   0   49.16    6.76
   2  -5   0   52.75    5.52
   2   5   0   70.06    8.66
  -2   5   0   60.26    7.94
  -2  -5   0   60.33    5.51
  -2  -5  -1    0.93    1.48
   2  -5   1    5.27    1.73
   2   5   1    2.08    2.64
  -2   5  -1    1.09    2.56
   2   5   1    2.11    2.03
  -2   5  -1    1.01    2.38
   2  -5   1    2.07    3.58
   2  -5   1    2.65    1.97
  -2  -5  -1    4.54    1.68
  -2  -5  -1    1.73    1.66
  -2   5  -1    1.84    1.98
   2   5   1    8.32    3.31
  -2   5  -1    3.32    1.33
   2   5   2  247.45   17.50
  -2   5  -2  232.92   16.39
  -2   5  -2  243.89   11.79
  -2  -5  -2  250.42   12.64
  -2  -5  -2  240.67   16.00
   2  -5   2  248.53   12.93
   2  -5   2  231.80   17.39
   2   5   2  218.62   16.34
   2  -5   2  250.58   11.28
  -2   5  -2  230.67   16.96
   2   5   3   27.36    5.64
  -2   5  -3   30.31    5.40
   2   5   3   28.53    5.56
  -2   5  -3   27.53    5.50
  -2   5  -3   23.18    3.24
   2   5   3   26.76    5.68
   2  -5   3   30.06    6.77
  -2  -5  -3   32.86    5.73
  -2  -5  -3   31.17    3.84
   2  -5   3   38.57    4.30
   2  -5   4    5.52    1.94
  -2  -5  -4    3.59    1.80
  -2   5  -4    7.06    2.17
  -2   5  -4    8.99    2.29
  -2   5  -5   93.34    6.82
  -2   5  -5   98.04    6.71
  -2   5  -6   63.87    5.31
  -2   5  -6   57.89    4.93
  -2   5  -7   41.94    3.93
  -2   5  -8   34.72    3.03
  -2   5  -8   29.63    2.84
  -2   5  -8   35.36    3.03
   2  -6  -5    1.66    1.06
   2   6  -5   -0.50    1.55
   2   6  -4  145.41    7.67
   2  -6  -4  165.77    8.36
  -2  -6   4  147.44    7.27
   2   6  -3    1.18    1.27
  -2  -6   3   -0.34    1.44
   2  -6  -3   -1.71    1.47
   2  -6  -3    1.10    1.27
  -2  -6   2  318.47   13.79
   2  -6  -2  312.47   13.69
   2  -6  -2  284.24   13.28
  -2  -6   1   45.81    4.68
   2  -6  -1   43.34    4.57
  -2  -6   0   51.12    4.90
   2  -6   0   45.04    4.74
   2  -6   1    1.77    1.53
  -2  -6  -1    0.86    1.84
  -2  -6  -2   75.05    5.75
   2  -6   2   74.25    5.79
  -2   6  -3    2.00    1.13
  -2  -6  -3    2.02    1.45
   2  -6   3    1.04    1.52
  -2   6  -4   18.84    2.59
   2  -6   4   16.31    2.33
  -2   6  -5   41.43    3.50
  -2  -6  -6   71.29    4.30
   2  -7  -2   72.69    3.80
  -2  -7   1  116.31    5.47
   2  -7  -1  103.80    5.27
  -2  -7   0   25.10    2.53
   2  -7   0   23.23    2.47
  -2  -7  -1    4.30    1.08
   2  -7   1    3.82    1.09
   2  -7   2    0.15    0.62
  -2  -7  -2    1.08    0.81
   3   0  -9   -0.52    1.67
   3   0  -8  263.02   13.31
  -3   0   8  275.66   17.92
   3   0  -7   -0.41    1.19
   3   0  -7    0.41    1.18
  -3   0   7    0.82    1.75
   3   0  -6  379.08   15.01
  -3   0   6  394.77   18.76
   3   0  -5   -0.24    0.90
   3   0  -5   -0.37    1.06
  -3   0   5    0.99    1.16
  -3   0   5   -0.25    0.64
   3   0  -4   37.78    2.24
   3   0  -4   45.53    3.82
  -3   0   4   43.09    3.31
   3   0  -3    0.23    0.79
  -3   0   3    1.09    0.70
  -3   0   3    0.74    0.40
   3   0  -3    0.12    0.43
   3   0  -2 3461.93   95.97
  -3   0   2 3384.33   95.32
   3   0  -2 3371.62   94.79
  -3   0   2 3483.33   94.42
  -3   0   1    0.12    0.43
  -3   0   1    0.26    0.43
  -3   0   1   -0.18    0.41
   3   0  -1   -0.10    0.35
   3   0  -1    0.23    0.26
  -3   0   0  857.07   24.35
   3   0   0  859.28   24.16
   3   0   0  815.20   23.90
   3   0   1    0.14    0.22
  -3   0  -1    0.28    0.42
  -3   0  -2 7964.20  219.96
  -3   0  -2 8374.66  220.92
   3   0   2 8134.64  220.67
  -3   0  -3    0.32    0.32
   3   0   3   -0.18    0.55
   3   0   4  389.28   13.75
  -3   0  -4  382.02   12.35
  -3   0  -5   -0.25    0.89
  -3   0  -6  570.51   18.74
  -3   0  -6  564.94   20.39
  -3   0  -7    0.41    1.32
  -3   0  -7    0.77    1.05
  -3   0  -7    0.47    1.19
  -3   0  -8 1179.77   39.68
  -3   0  -8 1227.89   41.23
  -3   0  -9    0.48    1.21
  -3   0  -9    0.57    1.56
  -3   0 -10  371.84   16.02
  -3   0 -11    1.58    1.29
   3  -1  -9  113.68    8.18
   3  -1  -9  100.73    7.31
   3   1  -9   97.90    7.69
   3   1  -8   66.09    6.11
   3  -1  -8   60.58    5.95
   3  -1  -8   57.17    5.63
  -3  -1   8   58.61    7.82
   3   1  -8   56.35    4.76
   3  -1  -7   69.95    6.00
   3   1  -7   80.37    6.20
   3   1  -7   68.17    6.76
   3  -1  -7   67.61    5.67
  -3  -1   6   43.84    4.55
   3  -1  -6   43.38    4.02
   3   1  -6   41.36    5.97
   3   1  -6   40.26    4.87
  -3  -1   6   37.50    4.62
  -3   1   6   43.45    5.96
  -3  -1   5   19.14    2.86
   3  -1  -5   17.19    2.34
   3   1  -5   23.42    4.06
   3   1  -5   18.74    2.99
  -3  -1   5   22.60    3.44
  -3   1   5   20.84    3.64
   3   1  -4  146.31    5.67
  -3  -1   4  172.90    8.39
  -3   1   4  154.82    5.87
  -3   1   4  169.13    6.40
   3   1  -4  172.15    9.92
   3  -1  -4  165.89    9.34
   3   1  -4  177.39    8.80
  -3  -1   4  182.27    9.51
  -3   1   4  183.10   10.03
   3   1  -4  166.56    8.16
  -3   1   3   46.24    2.98
  -3  -1   3   51.97    3.88
  -3  -1   3   50.66    4.30
  -3   1   3   62.79    4.96
   3   1  -3   53.19    3.91
   3  -1  -3   43.35    3.76
   3  -1  -3   52.77    3.97
   3   1  -3   53.68    4.08
   3  -1  -3   50.20    4.26
   3   1  -3   63.19    4.93
   3  -1  -2  318.92   11.72
  -3   1   2  293.82   10.47
  -3  -1   2  307.94   11.19
  -3  -1   2  305.22   12.06
   3   1  -2  273.18   11.05
   3  -1  -2  286.22   10.86
   3  -1  -2  299.39   11.35
  -3   1   1 9025.49  240.91
  -3  -1   1 8846.44  241.12
   3  -1  -1 8707.47  239.65
  -3  -1   1 8579.58  241.38
  -3  -1   0    5.53    1.22
   3   1   0    3.77    1.04
  -3   1   0    8.18    1.43
  -3  -1   0    4.73    1.12
   3  -1   0    9.16    1.29
  -3   1  -1 1412.02   40.52
   3  -1   1 1402.04   40.85
   3   1   1 1405.67   40.30
  -3  -1  -1 1373.30   40.06
  -3  -1  -1 1368.38   40.40
  -3  -1  -1 1397.16   40.39
   3  -1   1 1431.84   40.31
   3   1   1 1386.69   39.10
  -3   1  -2 2750.08   78.98
   3  -1   2 2903.86   79.68
   3   1   2 2962.35   80.59
  -3   1  -2 2908.00   80.99
   3  -1   2 2925.54   80.51
  -3   1  -2 2905.05   80.89
   3  -1   3   12.83    2.36
   3   1   3   21.34    2.19
  -3   1  -4  168.23    6.56
   3   1   4  166.70    7.91
   3  -1   4  164.15    9.23
  -3   1  -4  175.52    7.97
  -3   1  -5   71.60    4.91
  -3  -1  -5   66.96    4.64
  -3   1  -5   67.05    4.47
   3  -1   5   62.95    5.74
  -3   1  -6    2.80    1.08
   3  -1   6    3.05    1.38
   3   1   6    3.20    1.49
  -3   1  -6    3.53    1.33
  -3  -1  -6    5.73    1.71
  -3  -1  -7  291.48   13.42
  -3   1  -7  294.89   13.18
  -3   1  -7  288.10   12.40
  -3  -1  -7  301.04   13.49
  -3  -1  -7  275.06   13.66
  -3   1  -7  295.08   13.99
  -3   1  -8    9.03    2.54
  -3  -1  -8    7.50    2.12
  -3   1  -8    6.98    1.85
  -3  -1  -8   10.74    2.66
  -3  -1  -8   10.01    2.64
  -3   1  -8    9.07    2.57
  -3   1  -9  528.09   19.23
  -3  -1  -9  547.88   21.60
  -3   1  -9  544.37   21.46
  -3   1 -10   34.75    4.06
  -3  -1 -10   33.85    4.12
  -3   1 -11   69.40    4.93
  -3  -1 -11   62.18    4.76
   3  -2 -10   31.61    3.58
   3   2  -9  220.07   11.11
   3  -2  -9  244.96   12.48
   3  -2  -9  261.34   12.78
   3  -2  -9  230.55   12.43
   3   2  -9  249.92   12.67
   3   2  -8  535.21   21.30
   3  -2  -8  553.61   22.14
   3  -2  -8  566.35   22.73
   3  -2  -8  580.96   22.92
   3   2  -7   26.66    4.46
  -3  -2   7   20.88    4.31
   3  -2  -7   28.72    4.25
   3  -2  -7   25.30    3.95
  -3   2   7   21.95    4.70
   3  -2  -7   22.06    3.40
  -3  -2   7   21.72    4.24
   3   2  -6    0.64    1.22
  -3  -2   6    1.50    1.61
   3  -2  -6    3.08    1.69
  -3   2   6    1.49    1.76
  -3  -2   6    5.45    2.17
   3  -2  -6    1.90    1.21
   3   2  -6    0.83    1.59
  -3  -2   5   24.71    4.29
   3   2  -5   37.14    4.01
   3   2  -5   35.84    5.09
  -3   2   5   30.51    4.62
  -3  -2   5   27.69    4.20
   3  -2  -5   25.91    3.08
   3   2  -5   34.56    4.60
   3  -2  -4  161.67    7.81
  -3   2   4  167.71   10.28
  -3   2   4  175.20    8.66
  -3  -2   4  171.57    8.95
   3   2  -4  170.88    8.31
  -3  -2   4  184.17   10.51
   3  -2  -4  165.03   10.07
   3   2  -4  164.53    9.09
  -3  -2   4  159.47   10.65
   3   2  -4  167.71    9.94
   3   2  -4  168.55   10.37
  -3   2   3   18.51    2.66
  -3   2   3   19.74    3.21
   3   2  -3   18.39    2.76
  -3  -2   3   21.37    3.14
   3   2  -3   22.18    3.23
   3  -2  -3   24.25    3.39
   3  -2  -3   17.22    1.60
  -3  -2   3   23.23    3.71
   3  -2  -3   28.78    2.63
  -3   2   2  973.16   33.29
   3   2  -2 1035.22   32.55
  -3  -2   2 1025.63   32.95
   3  -2  -2 1038.20   33.45
  -3  -2   2  981.96   33.81
   3  -2  -2  972.53   30.71
   3   2  -2  956.37   32.89
  -3   2   1  889.98   30.96
  -3   2   1  914.03   30.51
   3   2  -1  960.99   30.84
  -3  -2   1  923.84   30.57
   3   2  -1  963.79   30.70
   3  -2  -1  902.51   29.87
  -3   2   1  966.04   31.60
  -3   2   0  730.09   26.23
   3   2   0  760.37   25.58
   3  -2   0  769.25   26.35
  -3   2   0  754.51   25.76
  -3  -2   0  767.55   25.63
   3  -2   0  742.26   25.91
   3  -2   0  758.54   25.22
  -3   2  -1  762.86   26.23
   3   2   1  753.44   25.82
  -3  -2  -1  804.73   26.02
  -3  -2  -1  777.10   25.33
   3  -2   1  801.46   25.86
  -3  -2  -1  752.34   25.96
   3   2   2  931.73   29.80
  -3   2  -2  976.55   31.81
   3   2   2  994.59   31.58
  -3   2  -2  977.22   31.78
  -3   2  -2  954.65   30.15
  -3  -2  -2  958.20   31.51
   3  -2   2 1001.59   31.69
  -3  -2  -2  956.54   29.35
   3  -2   2  949.34   33.31
   3   2   3  984.06   31.40
  -3   2  -3  957.14   31.03
  -3  -2  -3  978.32   29.00
   3  -2   3  913.44   33.28
  -3   2  -3  921.32   31.15
  -3  -2  -3  900.24   28.93
  -3   2  -3  894.65   28.50
   3  -2   3  915.86   29.34
   3   2   4 1221.21   39.16
   3  -2   4 1159.87   37.19
   3  -2   4 1182.54   41.76
  -3  -2  -4 1218.84   36.81
  -3   2  -5  497.12   18.59
  -3   2  -5  519.90   20.59
   3   2   5  515.10   20.63
   3  -2   5  517.90   23.15
  -3  -2  -5  506.83   18.59
  -3   2  -6  981.89   34.44
  -3   2  -6  947.11   32.51
  -3  -2  -6  972.86   32.58
  -3   2  -6 1010.90   32.78
  -3  -2  -6  958.20   33.16
  -3  -2  -6 1024.85   33.33
   3  -2   6 1032.54   38.41
  -3  -2  -6  989.10   32.90
  -3  -2  -7  182.35   10.11
  -3   2  -7  172.50    9.88
  -3  -2  -7  169.24    9.77
  -3  -2  -7  181.83   10.26
  -3  -2  -7  163.10    9.82
  -3   2  -7  176.56    9.64
  -3   2  -7  157.07    8.76
   3  -2   7  167.40   12.39
  -3   2  -8   23.55    3.10
  -3  -2  -8   21.26    3.67
  -3   2  -8   23.92    3.39
  -3  -2  -8   27.84    3.94
  -3  -2  -8   24.70    3.63
  -3   2  -8   20.14    3.26
  -3  -2  -9   99.27    7.53
  -3  -2  -9  100.24    6.91
  -3   2  -9   97.66    6.76
  -3  -2  -9   92.15    7.12
  -3   2  -9  111.72    7.55
  -3   2 -10    1.08    0.90
  -3  -2 -10    2.25    1.30
  -3   2 -10    3.34    1.51
  -3   2 -11    0.48    0.89
  -3  -2 -11    1.19    0.94
   3   3 -10    1.20    0.89
   3  -3 -10    0.30    0.87
   3  -3 -10    0.96    1.15
   3   3  -9    1.17    1.63
   3  -3  -9   11.46    2.43
   3  -3  -9    9.48    2.38
   3   3  -9    9.92    2.39
   3  -3  -9    6.62    2.04
   3   3  -9    8.34    2.13
   3  -3  -8  389.26   16.97
   3   3  -8  398.41   17.01
   3  -3  -8  403.05   17.92
   3  -3  -8  365.06   17.12
  -3   3   7   27.30    5.61
  -3  -3   7   33.60    6.07
   3  -3  -7   28.53    4.44
   3  -3  -7   46.93    5.31
   3  -3  -7   37.50    4.50
   3   3  -7   31.97    5.45
   3   3  -6   22.69    4.41
  -3   3   6   16.81    4.33
  -3  -3   6   31.09    5.80
   3  -3  -6   26.21    4.01
   3  -3  -6   14.32    2.91
  -3  -3   6   22.06    4.29
  -3  -3   5  453.16   23.76
   3  -3  -5  479.29   19.23
   3  -3  -5  466.86   19.50
   3   3  -5  483.20   22.16
  -3   3   5  451.64   22.71
  -3  -3   5  436.53   21.41
   3  -3  -5  455.67   18.01
   3   3  -4    1.59    1.35
  -3  -3   4    0.65    1.53
   3   3  -4    0.68    1.31
  -3   3   4    3.28    1.74
  -3   3   4    3.75    2.03
   3   3  -4    1.56    1.22
   3   3  -4    3.28    1.58
   3  -3  -4    0.69    1.49
   3  -3  -4    0.82    1.18
   3  -3  -4    2.19    1.33
   3  -3  -4    0.34    0.98
  -3  -3   4    1.71    1.64
  -3  -3   3  208.99   12.58
   3   3  -3  193.32   10.32
   3   3  -3  185.87   11.30
  -3   3   3  183.98   11.27
  -3   3   3  181.91   12.21
  -3   3   3  221.50   13.00
   3  -3  -3  180.46   11.77
   3   3  -3  180.90   10.94
  -3  -3   3  206.81   11.96
  -3  -3   3  187.73   12.79
  -3  -3   2    9.04    2.53
  -3   3   2    3.90    2.08
   3   3  -2    6.53    2.14
  -3   3   2    6.72    2.35
  -3   3   2    5.58    2.46
   3  -3  -2    6.02    2.24
  -3  -3   2    7.66    2.35
   3   3  -2    7.98    2.17
   3  -3  -2    6.64    1.81
  -3   3   1 1249.97   42.41
  -3   3   1 1305.40   43.38
   3  -3  -1 1210.58   37.77
   3   3  -1 1270.31   42.61
  -3   3   1 1225.87   42.63
   3   3  -1 1271.77   42.14
  -3  -3   1 1225.56   42.74
   3  -3  -1 1223.93   41.19
   3   3   0  181.82   10.95
  -3   3   0  165.33   10.72
   3  -3   0  176.57    7.92
   3  -3   0  194.98   11.30
  -3  -3   0  175.54   10.56
   3  -3   0  196.04   10.84
   3   3   1   12.99    2.87
  -3   3  -1   15.00    3.20
   3  -3   1   18.02    3.17
  -3  -3  -1   11.90    2.59
  -3  -3  -1   17.45    3.12
   3  -3   1   10.62    2.96
   3  -3   1   14.03    1.88
  -3  -3  -1   15.26    2.29
   3  -3   2   23.79    3.78
  -3   3  -2   28.80    4.26
   3   3   2   31.94    4.47
  -3   3  -2   36.47    4.70
  -3  -3  -2   37.56    3.52
  -3  -3  -2   30.70    4.36
  -3  -3  -2   24.62    3.17
  -3   3  -2   33.86    4.09
   3  -3   3  398.13   18.47
   3   3   3  415.56   18.72
  -3   3  -3  412.48   18.86
  -3   3  -3  388.92   18.13
  -3  -3  -3  429.37   19.18
   3  -3   3  440.35   21.35
  -3   3  -3  377.90   16.07
  -3   3  -4   74.29    7.24
   3   3   4   92.95    7.98
  -3   3  -4   85.18    7.40
   3  -3   4   90.84    9.35
  -3  -3  -4   83.12    6.23
  -3  -3  -4   84.75    5.89
   3  -3   4   84.38    7.84
   3  -3   5  669.55   28.67
  -3   3  -5  661.49   28.10
   3   3   5  687.33   28.16
   3  -3   5  647.71   30.83
  -3  -3  -5  706.96   25.40
  -3  -3  -5  669.71   25.69
  -3   3  -5  723.58   25.15
  -3  -3  -5  708.49   24.85
  -3  -3  -6   22.45    3.50
  -3  -3  -6   22.97    3.68
  -3  -3  -6   16.98    3.04
   3  -3   6   16.25    4.70
  -3   3  -6   21.17    4.02
   3  -3   6   14.42    3.64
  -3   3  -7  133.66    8.32
  -3   3  -7  134.09    8.74
   3  -3   7  127.01   11.02
  -3  -3  -7  137.37    8.64
  -3  -3  -7  134.05    9.21
  -3  -3  -7  134.56    8.99
   3  -3   7  125.08   11.95
  -3  -3  -7  154.90    9.31
  -3  -3  -8   52.99    5.53
  -3  -3  -8   57.00    5.58
  -3   3  -8   61.65    5.58
  -3  -3  -8   55.81    5.54
  -3   3  -8   50.39    4.84
  -3  -3  -9   66.47    5.51
  -3   3  -9   60.46    5.17
  -3   3  -9   65.25    5.36
  -3   3  -9   61.18    4.65
  -3  -3  -9   64.76    5.64
  -3  -3 -10    9.85    2.16
  -3   3 -10   10.42    1.85
  -3   3 -10   10.91    1.99
   3   4  -9   22.36    2.74
   3  -4  -9   23.34    2.84
   3   4  -9   21.06    2.68
   3  -4  -9   19.51    2.78
   3   4  -9   19.49    2.47
   3  -4  -8    0.38    1.04
   3   4  -8   -0.73    1.91
   3  -4  -7   12.02    2.98
   3  -4  -7   11.58    2.55
   3   4  -7   13.80    2.91
  -3  -4   6    2.11    2.26
   3   4  -6    1.76    1.69
   3  -4  -6    3.48    1.85
  -3   4   6    1.03    1.71
  -3  -4   6   -1.14    3.08
   3  -4  -6    1.39    1.33
   3   4  -5   39.84    6.16
  -3  -4   5   41.50    7.11
  -3   4   5   41.70    6.76
   3  -4  -5   40.01    5.12
  -3  -4   5   28.92    6.26
   3  -4  -5   32.76    4.19
   3  -4  -4 1021.55   34.31
  -3   4   4  993.17   38.87
   3   4  -4 1016.31   40.16
  -3  -4   4 1052.57   41.54
  -3   4   4 1035.94   38.66
   3   4  -4  989.86   37.73
  -3   4   4 1042.74   41.45
  -3  -4   4  968.77   32.81
   3  -4  -4  976.32   33.46
   3  -4  -4  994.52   40.27
   3  -4  -4 1005.84   35.63
   3   4  -4  971.75   36.91
  -3  -4   4 1167.04   44.31
  -3  -4   3   86.39    9.83
   3  -4  -3   68.68    6.15
   3  -4  -3   64.23    5.71
  -3  -4   3   55.92    5.11
   3  -4  -3   61.02    7.67
  -3   4   3   53.47    6.95
  -3   4   3   78.44    8.87
  -3   4   3   75.56    8.03
   3   4  -3   75.65    8.13
   3  -4  -3   58.12    5.44
   3   4  -3   64.37    7.09
  -3  -4   3   76.56    8.61
  -3  -4   2  984.02   38.52
   3   4  -2 1008.94   38.70
  -3   4   2 1097.86   40.35
  -3   4   2  930.37   37.69
   3   4  -2  975.54   38.26
  -3  -4   2  945.46   32.37
   3  -4  -2  929.81   32.79
   3  -4  -2  944.66   32.78
   3  -4  -2  922.99   32.82
   3   4  -2  971.78   37.18
  -3  -4   2 1008.83   39.79
   3  -4  -1  114.48    6.86
  -3   4   1  114.53   10.45
   3   4  -1   89.53    9.14
  -3   4   1  116.27   10.14
   3  -4  -1  102.84    6.95
  -3  -4   1  112.81    7.07
  -3  -4   1  104.14    7.12
   3  -4  -1   95.63    7.16
   3   4  -1  119.46   10.05
   3  -4  -1   99.91    7.33
  -3  -4   1  112.58   10.10
   3  -4  -1  102.93    9.00
   3   4   0  477.17   22.53
   3  -4   0  476.79   16.95
  -3   4   0  450.23   22.11
  -3  -4   0  426.30   17.11
  -3  -4   0  453.57   20.94
   3  -4   0  398.17   17.78
  -3  -4   0  384.16   17.00
   3  -4   0  417.28   17.93
   3   4   0  450.24   22.00
   3  -4   0  413.56   21.34
  -3  -4   0  438.21   21.37
   3   4   1  209.94   13.82
  -3   4  -1  182.17   13.54
  -3   4  -1  178.83   13.10
  -3  -4  -1  192.62   10.02
   3  -4   1  199.43    9.21
   3  -4   1  182.89   10.36
  -3  -4  -1  194.95   12.65
  -3  -4  -1  176.08    9.86
  -3   4  -1  189.71   12.82
   3  -4   1  199.67   10.67
   3  -4   1  155.57   12.75
  -3  -4  -1  177.65   11.72
   3  -4   2  303.31   18.76
   3  -4   2  272.52   13.51
  -3  -4  -2  273.24   13.01
  -3  -4  -2  305.27   16.79
  -3   4  -2  284.56   17.28
  -3  -4  -2  313.15   13.85
   3   4   2  305.68   17.31
  -3   4  -2  264.50   16.54
   3  -4   2  293.06   16.67
   3  -4   2  280.65   13.55
   3   4   2  297.51   17.78
  -3   4  -2  294.79   15.77
   3  -4   2  295.46   11.93
  -3   4  -2  276.66   12.16
  -3   4  -3    0.38    1.10
   3  -4   3    0.80    1.34
  -3   4  -3    0.86    1.43
   3   4   3    0.83    1.78
  -3   4  -3   -0.79    1.85
   3  -4   3    0.85    1.42
  -3  -4  -3    1.62    2.05
  -3  -4  -3   -0.40    1.50
   3   4   3    1.91    2.24
   3  -4   3    0.43    1.36
  -3  -4  -3   -0.51    1.46
   3   4   4  489.23   24.45
  -3  -4  -4  427.69   17.87
  -3   4  -4  436.92   17.73
   3   4   4  422.22   21.89
  -3  -4  -4  408.95   18.68
  -3   4  -4  429.55   20.95
   3  -4   4  437.45   25.00
  -3  -4  -4  430.60   17.12
   3  -4   4  413.62   16.96
   3  -4   4  422.28   21.82
   3  -4   5   33.17    5.77
  -3   4  -5   45.49    6.47
   3  -4   5   35.73    6.84
  -3  -4  -5   38.08    4.92
  -3  -4  -5   34.77    4.32
  -3   4  -5   40.16    4.51
   3   4   5   39.99    6.66
  -3   4  -6  460.47   23.51
   3  -4   6  515.83   24.95
  -3   4  -6  525.23   20.73
   3   4   6  518.85   25.63
   3  -4   6  487.38   27.35
  -3  -4  -6  522.20   20.62
  -3  -4  -7  115.42    8.35
  -3   4  -7   93.18    6.97
  -3  -4  -7  122.27    8.07
  -3   4  -7  121.16    7.93
  -3  -4  -7  113.83    7.74
  -3  -4  -8  100.36    6.83
  -3   4  -8   97.93    6.39
  -3   4  -9   -1.58    1.67
  -3  -4  -9    0.30    0.86
  -3   4  -9    1.07    1.15
  -3   4  -9    0.56    0.96
  -3   4 -10   86.79    4.17
   3  -5  -8  192.15    8.50
   3   5  -8  198.51    8.52
   3  -5  -7    7.79    1.85
   3   5  -7    7.98    1.92
   3  -5  -6   18.86    2.93
   3  -5  -6   23.80    3.69
   3   5  -6   24.58    3.39
   3  -5  -5   18.76    3.09
   3  -5  -5   21.07    3.69
   3   5  -5   16.35    2.92
   3  -5  -4   64.67    6.18
  -3  -5   4   65.37    5.37
   3  -5  -4   63.99    5.42
   3  -5  -4   63.49    5.78
  -3  -5   4   67.42    5.40
   3   5  -4   64.66    5.59
  -3  -5   3  347.50   14.93
   3   5  -3  325.42   14.54
  -3   5   3  340.27   21.23
  -3   5   3  344.40   20.03
   3   5  -3  336.14   19.78
  -3  -5   3  327.05   21.32
  -3  -5   3  341.24   15.31
   3  -5  -3  353.21   15.67
   3  -5  -3  366.52   15.99
   3   5  -3  338.17   20.34
  -3  -5   3  342.98   20.86
  -3  -5   2    4.27    1.75
   3   5  -2    7.21    3.13
   3   5  -2    5.95    2.86
  -3   5   2    7.87    3.27
  -3   5   2   10.04    3.71
   3   5  -2    6.32    2.75
  -3   5   2    6.49    2.75
  -3  -5   2    8.42    2.94
   3  -5  -2    4.87    2.81
   3  -5  -2   11.27    2.79
  -3  -5   2    8.70    2.37
  -3  -5   2    2.16    2.93
  -3  -5   2    8.20    3.26
   3   5  -2    2.98    2.14
  -3   5   1  120.45   12.20
   3   5  -1  124.03   11.96
   3   5  -1  114.06   11.61
  -3   5   1  124.61   11.81
  -3   5   1  132.51   12.23
   3   5  -1  119.92   11.40
  -3  -5   1  139.39    8.91
   3  -5  -1  124.89    8.76
  -3  -5   1  103.79    9.71
   3  -5  -1  123.55   11.62
  -3  -5   1  122.52    8.05
  -3  -5   1  126.97   11.96
   3   5   0  379.73   21.79
  -3   5   0  334.19   20.67
  -3   5   0  361.69   21.04
   3   5   0  368.83   21.46
   3  -5   0  373.54   17.04
  -3  -5   0  358.91   19.59
  -3  -5   0  369.94   16.61
   3  -5   0  354.65   21.13
   3  -5   0  328.32   19.98
  -3  -5   0  342.85   19.75
  -3  -5   0  390.70   16.43
  -3   5  -1  474.22   25.24
   3   5   1  442.97   24.03
  -3  -5  -1  473.88   18.92
   3   5   1  483.68   25.28
  -3   5  -1  426.09   23.61
  -3   5  -1  434.06   22.86
   3   5   1  398.55   23.24
  -3  -5  -1  418.01   18.41
   3  -5   1  421.31   18.89
  -3  -5  -1  440.87   22.44
   3  -5   1  425.58   24.02
  -3   5  -1  431.85   17.03
  -3   5  -2   17.00    4.46
  -3   5  -2    8.69    3.72
   3   5   2   10.64    3.70
   3   5   2   17.86    4.48
   3  -5   2    8.25    2.40
  -3  -5  -2   17.42    4.11
  -3  -5  -2   13.13    2.86
  -3   5  -2   13.91    2.60
   3   5   3  151.80   13.37
  -3   5  -3  154.80    8.52
   3   5   3  140.33   12.33
  -3   5  -3  153.96   13.29
  -3   5  -3  152.61   12.47
   3   5   3  149.83   13.15
  -3  -5  -3  155.43    9.50
  -3   5  -3  156.04    9.14
   3  -5   3  166.60    9.75
  -3  -5  -3  155.03    9.26
  -3  -5  -3  163.08   12.76
   3  -5   3  174.40   15.29
  -3   5  -4  115.31    7.56
  -3   5  -4   87.49    6.39
  -3  -5  -4  100.93    7.26
  -3  -5  -4   98.39    6.77
   3  -5   4   96.87    6.78
  -3   5  -5  323.67   14.17
  -3  -5  -5  325.50   14.79
  -3   5  -5  348.59   14.98
  -3   5  -6   15.42    2.77
  -3   5  -6   12.94    2.59
  -3  -5  -6   13.80    2.65
  -3  -5  -7  136.16    7.57
  -3  -5  -7  135.96    7.38
  -3   5  -7  133.60    7.32
  -3   5  -8   25.01    2.50
  -3   5  -8   21.13    2.28
  -3  -5  -8   22.34    2.47
   3  -6  -5    7.20    1.59
   3   6  -5    7.50    1.67
   3  -6  -4   21.56    2.81
  -3  -6   4   18.26    2.48
   3  -6  -3    2.13    1.32
   3   6  -3    0.59    1.30
   3  -6  -3    1.36    1.26
  -3  -6   3    0.99    1.39
   3  -6  -2   17.65    2.82
   3  -6  -2   18.04    2.81
  -3  -6   2   20.42    2.91
  -3  -6   2   15.62    2.42
  -3  -6   1    0.85    1.29
   3  -6  -1   -0.87    1.57
   3  -6   0   26.13    3.79
  -3  -6   0   26.94    3.75
  -3  -6  -1   44.78    4.57
   3  -6   1   49.94    4.96
  -3  -6  -2  371.20   15.66
  -3  -6  -2  378.86   15.73
   3  -6   2  397.39   16.16
  -3   6  -3   18.84    2.52
  -3  -6  -3   18.84    2.84
   3  -6   3   22.12    3.01
  -3  -6  -3   16.30    2.58
  -3  -6  -4   94.78    5.99
  -3   6  -4   84.70    5.39
   3  -6   4   83.31    5.24
  -3  -6  -5   88.07    5.45
  -3   6  -5   85.62    5.17
  -3  -6  -5   94.19    5.89
  -3  -6  -6    2.42    0.99
   3  -7  -2   24.61    2.05
   3  -7  -1  184.61    7.63
   3  -7   0   38.77    3.06
   3  -7   1   77.97    4.26
  -3  -7  -1   65.09    3.90
   3  -7   2    3.12    0.89
  -3  -7  -2    5.14    1.07
   4   0 -11    0.73    1.36
   4   0 -10  189.21   10.78
   4   0  -9    0.52    1.42
   4   0  -8  145.39    9.30
  -4   0   8  150.90   13.22
   4   0  -7    0.41    1.19
   4   0  -7   -0.41    1.18
  -4   0   7    1.71    1.64
   4   0  -6 4982.42  142.03
  -4   0   6 5164.22  148.27
   4   0  -5   -0.24    0.73
   4   0  -5   -0.40    1.02
  -4   0   5   -0.52    1.12
  -4   0   5    0.28    0.82
   4   0  -4   79.83    5.41
  -4   0   4   80.33    6.01
  -4   0   4   74.59    4.78
   4   0  -4   78.17    4.02
   4   0  -3    1.41    0.64
   4   0  -3    0.26    0.76
  -4   0   3   -0.45    0.40
   4   0  -3    0.25    0.69
  -4   0   3   -0.21    0.63
  -4   0   2    6.09    1.26
  -4   0   2    4.82    0.98
   4   0  -2    4.73    0.98
  -4   0   1    0.12    0.58
   4   0  -1    0.13    0.50
   4   0  -1    0.13    0.27
  -4   0   0 5345.17  148.55
   4   0   0 5478.16  148.30
   4   0   0 5386.28  147.98
   4   0   1    0.14    0.34
   4   0   1   -0.12    0.44
  -4   0  -1   -0.12    0.54
   4   0   2 2165.91   60.84
   4   0   2 2233.78   61.86
  -4   0  -2 2307.58   62.14
  -4   0  -3    0.46    0.45
   4   0   3    0.28    0.36
   4   0   3    0.06    0.22
  -4   0  -3    0.09    0.22
   4   0   4  286.63   11.20
   4   0   5    0.25    0.67
  -4   0  -5    0.25    0.79
  -4   0  -6 1398.17   41.85
  -4   0  -6 1437.68   43.71
  -4   0  -7   -0.38    0.90
  -4   0  -7    0.48    1.22
  -4   0  -7    0.41    1.32
  -4   0  -8  100.77    7.13
  -4   0  -8   82.42    7.25
  -4   0  -9    0.92    1.54
  -4   0  -9   -0.58    1.24
  -4   0 -10  744.73   26.55
  -4   0 -11    0.30    0.98
   4  -1 -11   37.43    3.96
   4   1 -11   44.72    4.17
   4  -1 -10  162.94    9.74
   4   1 -10  176.96   10.14
   4  -1  -9    1.83    1.59
   4  -1  -9    1.03    1.49
   4   1  -9    3.63    2.11
  -4  -1   9    1.05    1.75
   4   1  -8   39.91    4.77
   4  -1  -8   37.60    4.80
  -4  -1   8   46.51    7.01
   4  -1  -8   41.33    4.72
   4   1  -8   48.97    4.43
  -4  -1   7  871.91   34.93
   4   1  -7  831.03   29.30
   4  -1  -7  832.74   29.52
   4   1  -7  854.91   31.98
   4  -1  -7  820.49   28.93
  -4   1   6  370.26   18.99
  -4  -1   6  316.34   15.46
   4  -1  -6  324.74   14.12
  -4  -1   6  321.02   15.19
   4  -1  -6  328.00   13.64
   4   1  -6  344.29   16.02
   4   1  -6  363.28   19.28
  -4  -1   5  115.80    7.45
  -4   1   5  114.10    8.94
   4   1  -5  118.39    7.35
  -4  -1   5  116.70    7.94
   4  -1  -5  112.37    6.22
   4   1  -5  112.13    7.63
   4   1  -5  126.87    9.56
   4   1  -4   18.25    2.75
   4  -1  -4   16.59    2.45
   4   1  -4   13.15    1.51
  -4  -1   4   22.00    2.91
   4   1  -4   16.37    2.48
   4   1  -4   20.01    3.44
   4  -1  -4   14.10    2.61
  -4   1   4   14.94    3.16
  -4  -1   4   13.21    2.57
  -4   1   4   18.70    1.87
   4  -1  -3  629.50   21.97
  -4   1   3  636.58   19.88
  -4  -1   3  602.55   21.66
   4  -1  -3  637.74   21.77
   4   1  -3  699.47   23.53
   4   1  -3  650.13   22.10
   4  -1  -3  642.15   22.37
   4   1  -3  658.40   22.01
  -4  -1   3  662.47   22.90
   4  -1  -2 1738.69   49.44
  -4  -1   2 1660.69   48.87
  -4   1   2 1663.35   47.75
   4   1  -2 1611.24   48.85
   4  -1  -2 1678.46   48.82
   4  -1  -2 1622.72   48.38
   4   1  -2 1627.22   48.87
  -4  -1   2 1652.96   49.82
  -4   1   1  629.33   20.04
  -4  -1   1  631.64   20.49
   4   1  -1  633.16   20.26
   4   1   0  308.64   10.42
  -4   1   0  283.15   10.59
  -4   1   0  270.25   10.35
  -4  -1   0  290.33    9.60
  -4  -1   0  300.00   10.41
  -4  -1   0  273.61   10.62
  -4   1  -1    3.88    1.02
   4   1   1    6.75    1.14
   4   1   1    5.51    1.23
   4  -1   1    4.56    0.96
  -4  -1  -1    5.64    1.13
  -4  -1  -1    4.40    1.10
  -4   1  -2 4378.57  126.68
   4  -1   2 4535.61  127.15
  -4   1  -2 4938.06  128.93
   4  -1   2 4918.64  129.04
   4   1   2 4963.15  128.58
  -4   1  -2 4818.80  129.45
   4  -1   3    7.52    1.92
   4   1   3    5.61    1.19
   4  -1   3    4.81    0.93
   4  -1   4  675.98   23.47
  -4   1  -4  628.66   20.64
  -4   1  -4  608.46   19.43
   4   1   4  603.84   20.48
   4   1   5  110.14    6.43
  -4   1  -5  112.14    6.03
  -4  -1  -5  111.26    6.17
   4  -1   5  109.70    7.78
  -4   1  -5  108.84    6.06
  -4   1  -6  880.85   27.41
  -4  -1  -6  816.32   27.72
  -4   1  -6  815.46   26.33
   4  -1   6  793.94   29.97
  -4   1  -7  305.84   13.63
  -4  -1  -7  299.91   13.84
  -4   1  -7  325.40   13.32
  -4  -1  -7  323.66   14.24
  -4  -1  -7  303.07   14.50
  -4   1  -7  326.17   14.91
  -4  -1  -8    2.29    1.64
  -4   1  -8    0.44    1.20
  -4   1  -8   -0.35    0.95
  -4  -1  -8    3.88    1.92
  -4  -1  -8   -1.06    1.44
  -4   1  -8    0.54    1.37
  -4   1  -9  778.15   25.72
  -4   1  -9  736.86   27.41
  -4  -1  -9  756.95   27.65
  -4   1  -9  768.25   28.87
  -4  -1  -9  777.53   28.85
  -4  -1 -10   24.41    3.45
  -4   1 -10   22.78    3.47
  -4   1 -11  148.97    7.60
  -4  -1 -11  156.39    7.71
   4  -2 -11    5.96    1.69
   4   2 -11    4.91    1.42
   4  -2 -10    7.05    2.08
   4  -2 -10    9.06    2.15
   4   2 -10    8.10    2.28
   4   2  -9    6.84    1.97
   4   2  -9    3.88    1.75
   4  -2  -9    5.48    2.20
   4  -2  -9    6.84    2.20
   4  -2  -9    5.61    2.11
  -4   2   8  358.57   20.63
   4   2  -8  412.39   16.96
   4  -2  -8  400.40   17.76
   4  -2  -8  407.32   17.95
   4  -2  -8  384.09   17.07
  -4  -2   8  365.17   21.63
   4   2  -7   -0.72    1.56
   4  -2  -7    0.50    1.51
  -4   2   7    0.89    1.70
   4  -2  -7   -0.44    1.11
  -4  -2   7   -0.79    1.52
   4   2  -6    3.29    1.67
  -4  -2   6    3.79    1.92
   4  -2  -6    5.32    1.85
  -4   2   6    3.14    1.85
  -4  -2   6    2.89    2.08
   4  -2  -6    1.13    1.26
   4   2  -6    1.71    1.84
  -4  -2   5  621.66   26.59
   4   2  -5  628.63   23.48
  -4   2   5  594.89   25.73
  -4  -2   5  610.83   23.18
  -4  -2   5  642.93   25.87
   4  -2  -5  635.70   21.70
   4   2  -5  634.60   26.56
   4   2  -5  584.58   24.47
  -4  -2   4   22.59    3.93
   4   2  -4   20.29    3.63
   4  -2  -4   20.49    3.47
   4   2  -4   22.11    2.71
  -4  -2   4   19.03    2.96
  -4   2   4   18.68    2.59
  -4   2   4   17.42    3.31
   4   2  -4   20.31    3.13
  -4  -2   4   25.91    3.84
   4  -2  -4   22.46    2.53
   4   2  -4   23.59    3.54
  -4   2   3    1.01    1.12
  -4   2   3    0.94    1.01
  -4  -2   3    2.57    1.17
  -4  -2   3    2.68    1.29
   4   2  -3    1.17    1.06
   4  -2  -3   -0.43    1.10
   4   2  -3    1.75    1.32
  -4  -2   3    2.12    1.52
   4  -2  -3    1.89    0.68
   4  -2  -3    1.07    0.74
  -4  -2   2   29.71    3.55
   4   2  -2   23.10    3.04
   4  -2  -2   31.35    3.88
   4  -2  -2   26.13    2.84
  -4  -2   2   22.42    3.33
  -4   2   2   26.76    3.21
  -4   2   2   29.39    3.65
   4   2  -2   23.62    3.19
  -4   2   1  368.17   15.06
   4   2  -1  375.35   15.24
   4   2  -1  377.92   15.31
  -4  -2   1  385.61   15.47
  -4  -2   1  387.33   15.94
  -4   2   1  388.96   16.27
  -4   2   0   89.77    6.44
   4   2   0   94.87    5.98
   4  -2   0   84.34    6.22
  -4   2   0   95.64    6.26
  -4   2   0   84.07    5.84
  -4  -2   0   96.37    6.18
   4   2   0   82.83    5.88
   4  -2   0   85.06    6.04
  -4  -2   0   82.97    5.78
  -4  -2   0   92.29    6.01
   4  -2   0   87.49    5.56
   4   2   1 1256.42   39.18
  -4   2  -1 1225.14   39.47
   4  -2   1 1228.36   39.99
  -4  -2  -1 1303.34   38.93
  -4  -2  -1 1227.47   38.54
   4  -2   1 1286.34   39.01
  -4  -2  -1 1251.53   39.26
   4   2   2 1084.59   33.46
  -4   2  -2 1175.55   36.25
   4   2   2 1172.00   35.74
  -4   2  -2 1156.89   36.31
  -4  -2  -2 1109.81   35.80
   4  -2   2 1128.46   38.10
  -4  -2  -2 1068.81   33.83
   4  -2   2 1142.16   35.67
  -4  -2  -3    0.23    0.81
   4   2   3    0.71    0.91
  -4   2  -3   -0.37    1.01
  -4   2  -3    1.90    1.32
  -4  -2  -3    1.34    0.88
  -4  -2  -3    2.48    1.43
   4  -2   3   -0.23    0.63
  -4   2  -3    1.08    0.64
   4  -2   3    1.10    1.49
   4   2   4  193.88   10.12
  -4   2  -4  206.30    9.19
   4  -2   4  196.25   12.14
   4  -2   4  177.76    8.56
  -4  -2  -4  209.03    9.04
   4   2   5    2.72    1.44
  -4  -2  -5    1.28    1.23
   4  -2   5    1.42    1.53
  -4   2  -5    0.46    0.89
  -4  -2  -6   44.92    4.40
  -4   2  -6   47.21    4.42
  -4  -2  -6   45.29    4.46
  -4   2  -6   35.84    3.98
  -4   2  -6   41.60    4.68
  -4  -2  -6   33.19    4.02
  -4  -2  -6   45.14    4.61
   4  -2   6   39.07    5.97
  -4  -2  -6   49.94    4.63
  -4   2  -7    1.66    1.38
  -4   2  -7    0.36    1.19
  -4  -2  -7    1.34    1.35
  -4   2  -7   -0.46    1.69
  -4  -2  -7    3.63    1.69
  -4  -2  -7    1.81    1.62
  -4  -2  -7    1.80    1.73
   4  -2   7    1.61    1.55
  -4   2  -8  466.59   18.62
  -4  -2  -8  470.71   18.96
  -4  -2  -8  476.13   19.60
  -4  -2  -8  467.71   19.31
  -4   2  -8  459.56   19.35
  -4   2  -8  453.90   18.76
  -4  -2  -8  465.02   19.28
  -4   2  -8  441.72   17.32
  -4  -2  -9   24.15    3.70
  -4   2  -9   30.79    3.90
  -4  -2  -9   31.34    3.64
  -4  -2  -9   32.46    4.23
  -4   2  -9   30.06    3.67
  -4   2 -10  161.09    8.05
  -4  -2 -10  163.63    8.82
  -4   2 -10  188.54    9.27
  -4   2 -11    1.75    1.03
   4   3 -11  104.65    5.06
   4   3 -10    4.88    1.21
   4  -3 -10    3.95    1.37
   4   3 -10    4.89    1.59
   4  -3  -9   93.93    6.65
   4  -3  -9   80.17    6.57
   4  -3  -9   87.94    6.67
   4   3  -9  110.31    7.10
   4   3  -9   92.50    6.38
   4   3  -9   88.74    5.73
   4   3  -8    6.60    2.13
   4  -3  -8   11.29    2.58
   4  -3  -8    9.80    2.67
   4  -3  -8    8.22    2.47
  -4   3   7  262.20   17.83
   4   3  -7  253.32   15.91
   4  -3  -7  236.97   13.38
   4  -3  -7  286.72   14.06
   4  -3  -7  240.23   12.54
  -4  -3   7  265.93   17.65
  -4  -3   6  531.19   26.06
   4  -3  -6  490.23   20.34
   4   3  -6  456.11   22.80
  -4   3   6  522.59   25.59
   4  -3  -6  466.64   19.15
  -4  -3   6  465.01   23.02
  -4  -3   5   -0.95    2.03
   4  -3  -5    0.50    1.44
   4  -3  -5   -0.46    1.26
   4  -3  -5    0.77    1.49
   4   3  -5   -0.71    1.53
   4   3  -5    0.75    1.60
  -4   3   5   -0.86    1.43
  -4  -3   5    0.76    1.26
   4   3  -5    1.67    1.31
   4  -3  -5    4.59    1.87
  -4  -3   4  338.27   17.28
   4   3  -4  306.13   15.60
   4   3  -4  323.02   17.17
   4   3  -4  324.17   16.27
   4   3  -4  319.27   15.41
  -4   3   4  323.91   15.64
  -4   3   4  335.56   18.16
   4  -3  -4  337.28   17.54
   4  -3  -4  335.50   14.59
   4  -3  -4  336.19   14.97
   4  -3  -4  323.09   13.55
  -4  -3   4  343.40   19.02
  -4  -3   3    1.36    1.60
  -4   3   3    0.71    1.18
  -4   3   3    1.11    1.60
  -4  -3   3    0.77    1.80
   4   3  -3    0.47    1.01
   4  -3  -3    0.64    1.37
  -4  -3   3    1.86    1.33
   4   3  -3   -0.55    1.30
  -4   3   3    0.70    1.51
  -4   3   2   42.98    5.58
   4   3  -2   49.13    5.70
  -4   3   2   55.73    6.29
  -4   3   2   42.96    5.11
   4  -3  -2   52.87    4.96
   4  -3  -2   49.37    5.86
   4   3  -2   55.27    5.72
  -4  -3   2   55.75    5.86
   4   3  -2   43.86    4.29
   4   3  -1    0.57    1.09
  -4   3   1    1.12    1.52
   4  -3  -1    0.24    0.70
  -4  -3   1    0.61    1.17
   4  -3  -1    1.00    1.27
   4   3  -1   -0.55    1.06
  -4   3   1   -0.63    1.04
   4   3   0  243.87   13.02
  -4   3   0  238.22   13.27
  -4   3   0  219.41   12.58
  -4  -3   0  218.77   12.56
   4  -3   0  237.89    9.51
  -4  -3   0  221.43   12.29
   4  -3   0  240.43   13.15
  -4   3  -1 1624.22   48.76
  -4  -3  -1 1705.36   50.25
  -4   3  -1 1705.28   54.67
   4   3   1 1706.01   53.95
   4  -3   1 1705.59   55.77
  -4  -3  -1 1585.00   52.22
  -4  -3  -1 1685.76   53.06
   4   3   1 1731.05   54.90
   4  -3   1 1714.97   53.45
  -4  -3  -1 1630.13   53.90
  -4   3  -2  567.52   19.93
  -4   3  -2  596.21   24.46
   4   3   2  587.06   23.63
  -4   3  -2  625.87   24.44
  -4  -3  -2  586.90   21.44
  -4  -3  -2  608.94   23.60
  -4   3  -2  590.81   22.55
   4  -3   2  601.24   23.61
   4  -3   3   31.22    4.37
  -4   3  -3   31.29    4.47
   4   3   3   30.67    4.37
  -4   3  -3   33.70    4.63
   4  -3   3   33.26    5.57
  -4  -3  -3   35.34    4.83
  -4   3  -3   30.41    3.27
  -4   3  -3   25.83    3.27
  -4   3  -4   35.67    3.79
   4   3   4   41.04    5.18
  -4   3  -4   30.56    4.58
  -4   3  -4   32.86    4.56
   4  -3   4   35.31    5.01
  -4  -3  -4   41.70    4.03
   4  -3   4   35.73    5.90
  -4   3  -5  264.15   12.42
   4   3   5  237.34   13.98
   4  -3   5  271.34   15.34
  -4   3  -5  229.93   14.14
  -4  -3  -5  251.81   12.37
  -4  -3  -5  260.91   13.06
  -4  -3  -5  267.76   12.30
   4  -3   5  249.90   16.76
  -4  -3  -6  121.88    8.52
  -4  -3  -6  112.93    7.89
   4  -3   6  125.27   10.29
  -4   3  -6  105.92    9.01
   4  -3   6  109.70   11.09
  -4  -3  -6  115.32    7.80
  -4   3  -7    6.57    2.26
  -4   3  -7    6.00    2.14
  -4  -3  -7    5.74    2.01
  -4  -3  -7    6.31    2.14
  -4  -3  -7    7.43    2.28
   4  -3   7    9.12    3.37
  -4  -3  -7    6.00    2.04
  -4  -3  -8   85.44    6.99
  -4   3  -8  102.35    6.78
  -4  -3  -8  102.38    7.40
  -4  -3  -8   97.93    7.26
  -4   3  -8   98.96    7.08
  -4   3  -9  165.14    8.31
  -4  -3  -9  189.63    9.95
  -4   3  -9  175.29    9.29
  -4   3  -9  172.36    9.12
  -4   3 -10    6.32    1.53
  -4   3 -10    8.57    1.66
   4   4 -10   73.51    4.10
   4   4  -9    0.22    0.89
   4   4  -9    2.54    1.15
   4   4  -9    0.29    0.99
   4  -4  -9    2.00    1.36
   4  -4  -9    1.70    0.98
   4  -4  -8  173.15    9.28
   4   4  -7    2.86    1.78
   4  -4  -7    5.99    2.16
   4  -4  -7    4.78    1.82
  -4   4   6    6.35    3.22
   4   4  -6    2.66    1.91
  -4  -4   6    8.57    3.41
   4  -4  -6    8.11    2.61
   4  -4  -6    7.25    2.18
  -4  -4   6    6.81    3.45
   4   4  -5   85.61    9.10
  -4  -4   5   79.19    9.43
  -4   4   5   86.75    9.82
   4  -4  -5   74.94    7.16
  -4  -4   5   79.54   10.01
   4  -4  -5   83.28    6.49
   4  -4  -4 1263.33   40.69
  -4   4   4 1150.83   45.68
  -4  -4   4 1325.07   48.90
  -4   4   4 1211.04   47.92
   4   4  -4 1268.62   44.73
  -4   4   4 1247.24   44.99
   4  -4  -4 1294.87   47.62
  -4  -4   4 1224.65   39.49
   4  -4  -4 1275.14   40.40
   4  -4  -4 1202.96   41.92
   4   4  -4 1202.28   43.99
  -4  -4   4 1279.28   49.99
   4   4  -3  206.98   13.43
   4  -4  -3  199.62   10.74
   4  -4  -3  192.94   10.43
  -4   4   3  186.82   13.56
  -4   4   3  210.99   15.11
  -4   4   3  221.03   14.19
   4   4  -3  199.96   13.84
  -4  -4   3  185.64   10.06
   4  -4  -3  191.98   10.56
   4  -4  -3  192.65   14.04
   4  -4  -3  201.96   11.29
  -4  -4   3  199.79   15.17
   4   4  -3  212.04   14.37
  -4  -4   3  221.99   15.31
   4   4  -2    1.56    1.50
   4  -4  -2    0.46    1.59
  -4   4   2    2.45    1.75
  -4   4   2    0.94    1.56
   4   4  -2   -0.85    1.42
  -4  -4   2    0.40    1.23
   4  -4  -2    0.85    1.64
   4  -4  -2    2.62    1.51
   4  -4  -2   -0.45    1.85
  -4  -4   2   -0.94    2.84
   4   4  -1   15.68    3.74
  -4   4   1   16.44    4.05
   4  -4  -1   17.47    3.12
  -4  -4   1   14.31    2.70
  -4  -4   1   15.25    4.01
   4  -4  -1   18.89    3.76
   4   4  -1   16.87    3.96
   4  -4  -1   19.46    3.30
  -4   4   0    6.81    1.60
  -4  -4   0   14.90    3.65
  -4  -4   0    7.48    2.08
   4  -4   0    8.24    1.96
   4   4   0    7.30    2.70
  -4   4   0    9.10    3.18
  -4   4   0   16.17    4.23
  -4  -4   0   10.25    2.44
  -4  -4   0   11.96    3.13
   4  -4   0    8.87    2.34
   4   4   0    8.20    2.85
  -4  -4   0    9.04    3.08
   4  -4   0   11.21    3.44
   4  -4   0    6.01    2.23
   4   4   1   74.03    7.95
  -4   4  -1   83.25    8.86
   4  -4   1   73.95    8.46
  -4  -4  -1   72.39    7.25
  -4  -4  -1   66.00    7.15
   4  -4   1   68.60    6.19
  -4  -4  -1   79.08    6.12
  -4   4  -1   66.77    7.40
   4  -4   1   82.68    6.61
  -4  -4  -1   78.69    6.01
   4  -4   1   77.63    5.22
  -4  -4  -2  421.65   16.74
  -4   4  -2  352.63   14.55
  -4   4  -2  393.23   20.71
   4   4   2  339.00   19.16
  -4   4  -2  367.77   19.72
   4  -4   2  382.47   21.81
   4  -4   2  364.42   16.33
  -4  -4  -2  335.32   15.34
  -4  -4  -2  385.47   19.39
   4   4   2  414.56   21.34
  -4   4  -2  362.03   18.12
   4  -4   2  378.99   16.50
   4  -4   2  415.56   20.08
   4   4   3   94.78    9.81
   4  -4   3   98.46    7.08
  -4  -4  -3  121.70    7.70
  -4   4  -3   97.90    6.57
   4   4   3  103.50    9.49
  -4   4  -3   86.97    9.09
  -4   4  -3   95.47    9.12
   4  -4   3   97.85    9.15
  -4  -4  -3   94.94    9.12
   4  -4   3   92.10    6.92
  -4  -4  -3   86.78    6.52
   4  -4   4    5.83    3.54
  -4  -4  -4    9.83    2.62
  -4   4  -4    4.25    1.74
   4  -4   4    9.02    2.95
   4   4   4    6.54    2.61
  -4   4  -4    7.45    2.58
  -4  -4  -4    6.18    2.04
   4  -4   4    3.17    1.62
  -4  -4  -4    5.73    1.95
   4   4   4    1.97    2.12
  -4   4  -5   13.02    3.64
   4  -4   5    7.55    2.68
  -4   4  -5    6.92    2.23
   4   4   5   10.72    3.51
  -4  -4  -5   10.12    2.39
   4  -4   5    8.41    3.83
  -4  -4  -6  114.63    8.58
  -4   4  -6  126.24    8.24
   4  -4   6  113.36   12.16
   4   4   6  111.69   10.46
  -4  -4  -6  106.73    7.67
  -4  -4  -7   94.56    7.06
  -4   4  -7   95.49    6.81
  -4  -4  -7  103.68    7.36
  -4   4  -7   82.12    6.56
  -4   4  -8  473.71   17.80
  -4  -4  -8  469.64   18.35
  -4   4  -9   29.59    2.98
  -4   4  -9   32.43    2.88
  -4   4  -9   31.82    3.17
  -4  -4  -9   29.63    3.19
   4   5  -8    1.13    0.95
   4   5  -8    3.34    1.15
   4   5  -7   14.56    2.31
   4  -5  -7    9.00    1.86
   4   5  -6    7.68    2.00
   4  -5  -6   11.49    2.55
   4  -5  -6    7.98    2.01
   4  -5  -5   46.11    5.08
   4  -5  -5   38.08    4.35
  -4  -5   5   40.64    3.96
   4   5  -5   41.30    4.46
   4  -5  -4  384.07   17.28
  -4  -5   4  376.18   15.60
   4  -5  -4  381.21   16.01
   4  -5  -4  409.86   16.92
  -4  -5   4  398.26   16.08
   4   5  -4  357.30   15.92
  -4  -5   3  171.39    9.69
  -4   5   3  173.18   14.59
   4  -5  -3  184.67   10.57
   4   5  -3  160.71   12.96
  -4   5   3  170.47   13.36
  -4  -5   3  164.43   14.56
   4  -5  -3  151.79   13.28
   4  -5  -3  183.99   10.36
  -4  -5   3  185.14   10.09
   4  -5  -3  193.50   10.49
   4   5  -3  176.41   13.80
  -4  -5   3  158.10   13.60
  -4  -5   2   11.42    2.61
  -4   5   2   17.41    4.26
   4   5  -2    4.96    2.71
  -4   5   2   19.14    4.84
   4   5  -2    6.11    2.95
   4   5  -2   14.62    4.03
  -4  -5   2   10.56    2.66
   4  -5  -2   14.46    3.03
  -4  -5   2   12.85    4.12
   4   5  -2    4.87    2.82
  -4   5   1   50.64    7.28
   4   5  -1   45.78    7.29
   4   5  -1   38.74    6.59
  -4   5   1   35.49    6.44
   4   5  -1   47.81    6.97
   4  -5  -1   52.09    7.47
  -4  -5   1   40.86    4.84
   4  -5  -1   37.67    4.81
  -4  -5   1   50.63    6.33
  -4  -5   1   39.31    6.76
  -4  -5   1   36.63    4.38
   4   5   0  104.92   10.73
  -4   5   0  110.59   11.47
  -4   5   0   84.15    9.66
  -4   5   0   86.90    9.75
   4   5   0  126.07   11.65
   4  -5   0  101.76    7.90
  -4  -5   0  106.89    7.71
   4  -5   0   97.84   10.52
  -4  -5   0  105.64    9.52
   4  -5   0  116.85    8.36
  -4  -5   0   90.35    9.38
   4  -5   0   96.72   10.02
  -4  -5   0   85.86    6.93
  -4  -5  -1    0.97    1.40
  -4   5  -1    3.30    2.79
   4   5   1    2.17    2.32
   4   5   1    2.97    2.51
  -4   5  -1    1.99    2.34
  -4   5  -1    3.54    2.25
   4   5   1    1.05    1.74
  -4  -5  -1    6.51    2.82
  -4  -5  -1    2.99    1.79
   4  -5   1    4.89    2.21
  -4   5  -1    1.80    1.20
   4  -5   1    1.05    2.02
  -4   5  -2   10.56    3.58
   4   5   2    7.54    3.28
   4   5   2   11.57    3.59
  -4   5  -2    4.24    3.82
   4   5   2   17.94    4.54
  -4  -5  -2   10.16    2.60
  -4  -5  -2    7.63    2.83
   4  -5   2   11.49    2.71
  -4   5  -2   13.77    2.59
   4  -5   2   16.13    4.43
   4   5   3   97.11   10.42
  -4   5  -3   82.21    5.98
   4   5   3   96.90    9.84
  -4   5  -3   67.92    8.65
  -4   5  -3   87.58    9.38
   4   5   3   94.54   10.31
  -4  -5  -3   99.38    7.21
  -4   5  -3   89.76    6.63
  -4  -5  -3   96.97    7.08
   4  -5   3   92.38    7.07
   4  -5   3   84.06   10.67
  -4   5  -4  121.09    7.81
  -4  -5  -4  111.32    7.75
  -4   5  -4  112.46    7.20
  -4  -5  -4  109.58    7.21
   4  -5   4  104.75    7.09
  -4   5  -5   -0.38    1.36
  -4  -5  -5   -0.43    1.36
  -4   5  -5    1.27    1.52
  -4   5  -6   13.00    2.44
  -4  -5  -6   15.15    2.85
  -4  -5  -6   16.51    2.74
  -4   5  -6   20.09    2.96
  -4  -5  -7  109.51    6.61
  -4   5  -7  115.46    6.59
  -4  -5  -7  118.84    6.79
  -4   5  -8    2.63    0.97
   4  -6  -5    4.05    1.19
   4   6  -5    1.97    1.14
   4  -6  -4    0.61    0.96
   4   6  -4   -1.13    1.43
   4   6  -3   30.53    3.23
   4  -6  -3   32.12    3.56
  -4  -6   3   33.77    3.59
   4  -6  -3   31.22    3.48
  -4  -6   3   26.02    2.91
   4  -6  -2   40.19    4.09
  -4  -6   2   37.46    4.05
   4  -6  -2   39.40    4.20
  -4  -6   2   32.27    3.47
   4  -6  -1    9.37    2.35
  -4  -6   1    7.12    2.02
   4  -6  -1    9.59    2.26
  -4  -6   1    7.56    1.94
   4  -6   0   18.41    3.37
  -4  -6   0   17.54    3.11
  -4  -6  -1  260.60   12.62
   4  -6   1  288.43   13.36
  -4  -6  -1  276.27   12.71
  -4  -6  -2    6.91    1.92
   4  -6   2    4.85    1.91
  -4  -6  -2    6.68    1.96
  -4  -6  -3    0.34    1.04
  -4   6  -3   -0.28    1.02
   4  -6   3   -0.34    1.23
  -4  -6  -3   -1.63    1.54
  -4   6  -4   73.54    4.94
  -4  -6  -4   78.85    5.35
   4  -6   4   74.65    4.85
  -4  -6  -5   17.98    2.52
  -4  -6  -5   14.28    2.10
  -4  -6  -6   56.40    3.74
   4  -7  -1   22.95    2.21
   4  -7   0   25.39    2.40
  -4  -7  -1   34.46    2.58
   4  -7   1   41.26    2.97
  -4  -7  -2    2.23    0.81
   5   0 -12    9.42    1.52
   5   0 -11    0.36    1.23
   5   0 -10  112.30    7.96
   5   0  -9    0.52    1.71
  -5   0   8  525.79   26.92
   5   0  -8  490.00   20.39
  -5   0   7   -0.90    1.49
   5   0  -7    0.42    1.06
  -5   0   6  556.31   24.27
   5   0  -6  527.62   19.28
   5   0  -5    0.43    1.02
  -5   0   5    2.23    1.61
   5   0  -5   -0.24    0.69
   5   0  -4 1005.35   30.80
   5   0  -4 1048.17   33.29
  -5   0   4  976.82   31.96
  -5   0   4 1072.80   34.68
   5   0  -3   -0.28    0.85
   5   0  -3    0.19    0.64
  -5   0   3    0.24    0.66
   5   0  -3   -0.29    0.89
  -5   0   3    0.30    0.52
  -5   0   2 1381.30   40.13
  -5   0   2 1390.22   41.07
   5   0  -2 1379.75   40.48
   5   0  -1    0.22    0.30
  -5   0   1    0.15    0.81
   5   0   0 2255.85   63.86
   5   0   0 2275.30   63.52
  -5   0   0 2307.31   64.25
  -5   0   0 2255.57   63.84
   5   0   1   -0.10    0.46
   5   0   1    0.44    0.63
  -5   0  -1    0.46    0.74
  -5   0  -1    0.46    0.60
  -5   0  -2 4341.13  117.27
   5   0   2 4119.40  115.65
   5   0   2 4372.47  117.07
  -5   0  -3    0.30    0.52
   5   0   3   -0.26    0.43
   5   0   3    0.23    0.15
   5   0   4  152.90    7.58
  -5   0  -5   -0.25    0.79
   5   0   5    0.83    0.84
  -5   0  -6  238.93    9.91
  -5   0  -6  269.74   11.42
  -5   0  -7   -0.75    1.14
  -5   0  -7   -0.25    0.68
  -5   0  -7   -0.49    1.05
  -5   0  -8   41.39    4.56
  -5   0  -8   50.81    5.77
  -5   0  -9   -0.45    1.21
  -5   0  -9    2.32    2.01
  -5   0 -10   39.93    4.17
  -5   0 -11   -1.09    1.01
   5   1 -12   34.39    2.68
   5  -1 -12   37.81    2.85
   5   1 -11   28.52    3.31
   5  -1 -11   24.25    3.13
   5  -1 -10   27.33    3.74
   5  -1 -10   22.65    3.05
   5   1 -10   25.55    3.83
   5  -1  -9  462.53   19.30
   5  -1  -9  431.71   18.48
   5   1  -9  462.35   19.27
  -5  -1   9  413.70   24.26
   5   1  -8   62.73    5.87
   5  -1  -8   60.08    5.81
   5   1  -8   59.23    4.93
   5  -1  -8   56.24    5.50
  -5  -1   8   57.07    7.93
  -5  -1   7  314.35   18.61
   5  -1  -7  343.73   15.12
   5   1  -7  323.84   14.57
   5  -1  -7  341.38   14.65
   5   1  -7  317.13   16.79
  -5  -1   6   57.26    5.76
  -5  -1   6   49.72    5.43
   5  -1  -6   55.30    4.93
   5   1  -6   60.00    7.23
   5   1  -6   48.70    5.50
   5  -1  -6   59.62    4.71
  -5   1   5 1023.30   35.71
  -5  -1   5  917.37   32.55
   5   1  -5  894.61   31.57
  -5  -1   5  892.72   31.92
   5   1  -5  935.96   32.48
   5  -1  -5  907.49   33.82
   5   1  -5 1029.83   36.13
   5  -1  -5  907.02   29.26
   5   1  -4  243.37    9.59
   5  -1  -4  257.68   11.53
  -5  -1   4  263.04   11.99
  -5  -1   4  262.59   12.58
  -5   1   4  285.72   14.10
   5   1  -4  234.90   11.51
   5   1  -4  303.54   14.35
   5   1  -4  277.94   12.31
   5  -1  -4  252.95   12.60
  -5   1   4  250.90    9.76
  -5   1   3   88.29    4.40
  -5  -1   3   88.48    5.75
   5   1  -3   88.81    5.81
  -5  -1   3  102.22    6.63
   5  -1  -3   86.73    5.47
   5  -1  -3   86.83    5.87
   5  -1  -3   87.01    5.79
   5  -1  -2  542.38   19.14
  -5   1   2  556.29   17.70
  -5  -1   2  524.04   18.83
  -5  -1   2  563.93   19.60
   5  -1  -2  531.51   18.33
   5   1  -2  554.30   18.81
   5  -1  -2  521.95   18.21
   5   1  -2  560.39   18.99
  -5  -1   1   17.93    2.22
  -5   1   1   15.79    1.93
   5   1  -1   18.35    2.10
   5   1  -1   18.37    2.09
  -5   1   0 1480.64   43.27
  -5   1   0 1524.34   43.60
  -5  -1   0 1450.38   43.81
  -5  -1   0 1448.18   41.82
   5   1   0 1457.90   42.88
   5   1   0 1532.27   42.99
   5  -1   1 4016.35  110.74
   5   1   1 3863.49  109.16
  -5   1  -1 3969.95  109.65
  -5  -1  -1 3985.66  109.53
   5  -1   1 3928.04  109.03
  -5  -1  -1 3915.22  109.37
  -5  -1  -1 3893.04  110.17
   5   1   1 3993.11  110.60
  -5   1  -2  224.42    8.48
   5  -1   2  215.92    8.90
   5   1   2  217.01    8.04
   5  -1   3  119.09    4.66
   5   1   3  121.43    5.52
   5  -1   3  113.02    5.44
   5   1   4 1689.49   49.85
  -5   1  -4 1722.27   49.84
  -5   1  -4 1670.09   49.45
  -5   1  -4 1720.35   50.12
   5  -1   4 1770.75   53.60
   5  -1   5   67.28    6.13
  -5   1  -5   55.15    4.03
  -5  -1  -5   63.44    4.50
  -5   1  -5   66.64    4.24
  -5   1  -5   68.31    4.53
  -5   1  -6   35.31    3.49
  -5   1  -6   32.43    3.90
  -5  -1  -6   34.83    3.99
  -5  -1  -6   34.46    3.64
  -5   1  -6   29.47    2.91
   5  -1   6   33.99    4.45
  -5   1  -7  193.79    9.39
  -5  -1  -7  176.69   10.38
  -5   1  -7  183.07   10.62
  -5  -1  -7  187.38    9.97
  -5   1  -7  185.43    8.42
  -5   1  -7  166.84    9.32
  -5  -1  -7  174.89    9.73
  -5   1  -8    7.31    2.11
  -5  -1  -8    6.24    2.01
  -5   1  -8    4.61    1.64
  -5  -1  -8    5.76    2.31
  -5  -1  -8    5.92    2.01
  -5   1  -8    3.29    2.11
  -5   1  -9    4.44    1.55
  -5   1  -9    0.88    1.52
  -5  -1  -9    1.34    1.48
  -5  -1  -9    0.55    1.58
  -5   1  -9    2.80    2.28
  -5  -1 -10    1.14    1.21
  -5   1 -10    0.38    1.26
  -5  -1 -11    2.53    1.11
  -5   1 -11    3.06    1.20
   5  -2 -11   37.34    3.46
   5   2 -11   36.17    3.33
   5  -2 -10  140.16    8.42
   5  -2 -10  138.03    8.08
   5   2 -10  148.41    8.56
   5   2  -9    4.14    1.58
   5  -2  -9    7.28    2.05
   5  -2  -9    5.91    2.12
   5   2  -9    9.51    2.63
   5  -2  -9    2.95    1.95
   5   2  -8    7.59    2.73
  -5   2   8    4.64    2.68
  -5  -2   8    7.17    3.26
   5  -2  -8    8.70    2.62
   5  -2  -8    7.80    2.50
   5   2  -8    4.87    1.99
   5  -2  -8    7.87    2.44
  -5  -2   8    8.51    2.95
   5   2  -7   68.99    7.55
  -5   2   7   73.52    8.64
  -5  -2   7   70.92    7.81
   5  -2  -7   63.88    6.08
   5  -2  -7   75.52    6.11
  -5  -2   7   78.33    8.30
   5   2  -6  579.50   24.99
   5   2  -6  574.29   27.04
  -5   2   6  614.46   27.04
   5   2  -6  566.22   22.69
  -5  -2   6  545.47   25.41
   5  -2  -6  571.44   22.21
  -5  -2   6  590.50   25.96
   5  -2  -6  580.42   21.31
   5   2  -5   38.07    4.60
  -5  -2   5   46.43    5.96
  -5   2   5   47.32    5.81
  -5  -2   5   43.51    4.86
  -5  -2   5   39.64    5.35
   5  -2  -5   40.95    3.77
   5   2  -5   39.35    4.98
   5   2  -5   45.22    5.97
   5  -2  -4  380.71   14.17
  -5   2   4  382.44   17.92
  -5  -2   4  390.18   16.58
   5   2  -4  388.78   14.82
  -5   2   4  368.17   14.75
  -5  -2   4  382.70   17.75
   5  -2  -4  368.04   16.86
   5   2  -4  392.61   16.82
  -5  -2   4  396.85   18.55
   5   2  -4  381.21   17.13
   5   2  -4  420.22   18.76
   5  -2  -3  130.48    8.57
  -5   2   3  116.39    6.96
  -5  -2   3  124.37    7.66
  -5   2   3  124.66    8.45
  -5  -2   3  112.00    7.95
   5   2  -3  127.02    7.92
   5  -2  -3  126.74    8.07
   5  -2  -3  110.76    5.88
  -5  -2   3  121.91    8.64
   5  -2  -3  123.43    5.99
  -5   2   2  365.91   14.91
  -5   2   2  378.18   16.06
   5  -2  -2  347.74   16.02
   5   2  -2  361.89   15.40
  -5  -2   2  368.49   16.40
  -5  -2   2  369.86   15.73
   5   2  -2  384.46   15.51
   5   2  -2  364.06   15.42
   5   2  -1  229.87   10.80
   5  -2  -1  222.17   11.49
  -5   2   1  221.67   10.59
  -5  -2   1  234.70   11.51
  -5  -2   1  214.61   10.83
  -5   2   1  247.48   12.09
  -5   2   0   30.82    4.01
   5  -2   0   34.42    4.00
   5   2   0   35.82    3.63
  -5   2   0   39.12    3.99
  -5   2   0   36.13    3.76
  -5  -2   0   41.84    3.48
  -5  -2   0   36.03    3.90
  -5  -2   0   47.57    4.15
   5   2   0   38.61    3.94
   5   2   1   84.65    5.53
  -5   2  -1   80.12    5.68
   5  -2   1   77.48    5.98
  -5  -2  -1   86.32    5.48
  -5  -2  -1   76.89    5.10
   5  -2   1   81.70    5.31
  -5  -2  -1   87.44    5.70
   5   2   1   79.37    5.90
  -5   2  -2  119.81    7.44
   5  -2   2  132.55    8.79
  -5  -2  -2  116.39    6.27
  -5  -2  -2  138.98    7.51
   5  -2   2  131.46    7.17
   5  -2   2  119.71    7.34
  -5   2  -2  115.42    7.11
   5   2   2  113.45    6.80
   5  -2   3   17.03    3.25
  -5  -2  -3   13.97    2.02
  -5  -2  -3   16.24    2.13
   5   2   3   13.20    2.29
  -5   2  -3   17.12    2.77
  -5   2  -3   20.92    2.94
   5  -2   3   15.55    2.56
  -5   2  -3   12.75    1.53
   5   2   3   17.09    1.97
  -5   2  -3   16.23    2.07
   5  -2   4    6.51    2.50
   5   2   4    4.92    1.60
  -5   2  -4    9.32    1.83
  -5  -2  -4    7.13    1.63
   5   2   5  831.58   29.94
  -5  -2  -5  896.46   28.88
   5  -2   5  910.65   34.62
  -5   2  -5  860.19   30.54
  -5  -2  -6  129.38    8.10
  -5   2  -6  150.68    8.31
  -5   2  -6  133.14    8.14
  -5  -2  -6  127.84    8.02
  -5  -2  -6  134.06    8.08
  -5  -2  -6  136.53    8.33
  -5  -2  -6  139.17    8.21
  -5   2  -6  129.78    7.51
   5  -2   6  132.60   10.80
  -5   2  -7   48.36    4.67
  -5  -2  -7   38.38    4.50
  -5  -2  -7   42.99    4.74
  -5   2  -7   39.05    4.54
  -5  -2  -7   45.47    4.72
  -5  -2  -7   38.18    4.37
  -5   2  -7   45.23    4.28
  -5   2  -8   39.05    4.41
  -5  -2  -8   39.94    4.47
  -5  -2  -8   47.99    5.06
  -5   2  -8   44.55    4.99
  -5  -2  -8   42.39    4.80
  -5   2  -8   46.92    4.79
  -5  -2  -8   46.29    5.03
  -5   2  -8   41.83    4.06
  -5  -2  -9   70.24    6.16
  -5   2  -9   71.08    5.58
  -5  -2  -9   66.32    5.73
  -5   2  -9   62.28    5.52
  -5   2 -10   29.11    3.00
  -5  -2 -10   33.92    3.60
  -5   2 -10   33.34    3.62
   5   3 -11   79.76    4.20
   5   3 -10   -0.22    0.71
   5   3 -10    0.30    1.02
   5  -3 -10    0.30    0.87
   5  -3  -9   51.47    4.76
   5  -3  -9   54.24    5.26
   5  -3  -9   48.56    4.91
   5   3  -9   46.62    4.65
   5   3  -9   48.24    4.53
   5   3  -9   44.50    3.92
   5   3  -8    2.36    1.69
   5  -3  -8    3.96    1.74
   5  -3  -8    1.09    1.38
   5  -3  -8    0.51    1.29
  -5   3   7   20.02    4.77
   5   3  -7   18.22    4.16
   5  -3  -7   16.61    3.37
   5  -3  -7   19.43    3.26
  -5  -3   7   20.96    4.81
  -5  -3   6  427.39   22.96
   5  -3  -6  420.61   17.94
   5  -3  -6  405.52   18.17
   5   3  -6  398.27   20.60
  -5   3   6  369.18   21.80
  -5  -3   6  383.14   20.64
   5  -3  -6  360.45   16.31
   5   3  -5 1135.55   40.08
  -5  -3   5 1137.57   44.87
   5  -3  -5 1193.36   38.63
   5  -3  -5 1168.45   39.25
   5  -3  -5 1170.52   42.62
   5   3  -5 1148.91   42.21
   5   3  -5 1146.71   42.43
  -5   3   5 1077.55   43.52
   5  -3  -5 1104.45   36.90
  -5  -3   5 1154.31   42.89
  -5  -3   4    5.79    2.31
   5   3  -4    4.20    2.00
  -5   3   4    5.29    1.97
   5   3  -4    3.14    1.60
  -5   3   4    5.59    2.30
   5  -3  -4    4.90    2.33
   5   3  -4    4.43    2.02
   5  -3  -4    8.53    2.28
   5  -3  -4    7.86    2.11
  -5  -3   4    2.59    2.04
   5  -3  -4    5.71    1.62
   5   3  -3 2613.90   80.85
   5   3  -3 2546.23   78.67
  -5   3   3 2571.46   79.34
  -5   3   3 2582.39   82.54
  -5  -3   3 2730.90   83.35
   5  -3  -3 2714.39   81.33
  -5  -3   3 2624.95   81.11
   5   3  -3 2495.98   79.58
  -5   3   3 2516.41   82.33
  -5   3   2   39.84    4.97
  -5   3   2   51.10    6.10
   5   3  -2   38.18    5.06
   5   3  -2   34.57    4.04
   5  -3  -2   43.97    4.63
  -5  -3   2   38.01    5.38
  -5  -3   2   45.34    5.43
   5   3  -2   38.57    4.97
  -5   3   2   48.45    6.05
  -5   3   1  447.22   20.68
   5   3  -1  455.64   19.71
  -5   3   1  434.20   19.46
   5  -3  -1  420.96   18.80
  -5  -3   1  449.74   20.12
   5   3  -1  454.25   20.01
  -5  -3   1  437.44   19.85
   5  -3   0  176.06    7.68
   5   3   0  175.22   10.84
  -5   3   0  182.16   11.50
  -5   3   0  183.86   11.15
  -5   3   0  163.48    7.53
  -5  -3   0  191.31   10.17
   5  -3   0  170.65   10.93
  -5  -3   0  186.71   10.91
  -5  -3   0  169.30   10.78
  -5  -3  -1   12.67    2.62
   5  -3   1   12.73    3.30
  -5  -3  -1   13.37    2.65
  -5  -3  -1   15.92    2.30
  -5   3  -1   17.19    3.39
   5   3   1   16.01    3.22
  -5   3  -1   14.68    1.98
   5   3   1   13.20    3.02
   5  -3   1   13.82    2.75
  -5  -3  -1   18.77    3.42
  -5  -3  -2  538.39   20.36
  -5  -3  -2  549.53   22.15
  -5   3  -2  568.71   23.20
   5   3   2  547.00   22.40
  -5   3  -2  545.16   22.85
  -5   3  -2  515.03   18.60
  -5   3  -2  527.06   20.85
   5   3   2  573.06   24.03
   5  -3   2  591.04   22.49
   5  -3   3    3.34    2.12
  -5  -3  -3    7.60    2.32
  -5   3  -3    4.05    1.50
  -5  -3  -3    4.86    1.60
  -5   3  -3    2.39    1.41
  -5   3  -3    3.50    1.77
   5   3   3    7.19    2.25
   5  -3   3    3.88    1.92
  -5   3  -3    2.72    1.14
   5  -3   4    6.72    2.35
   5   3   4    6.99    2.24
  -5   3  -4    4.27    2.04
   5  -3   4   11.88    3.72
  -5  -3  -4    4.83    1.74
  -5  -3  -4    5.26    1.62
  -5   3  -4    7.29    1.92
  -5   3  -5 1045.60   33.57
   5  -3   5  965.81   36.61
  -5   3  -5  945.10   36.33
  -5  -3  -5  985.94   34.26
  -5  -3  -5  965.14   33.32
   5   3   5  982.18   38.20
   5  -3   5  979.82   40.60
  -5  -3  -5 1008.25   33.14
  -5   3  -6    4.08    1.95
  -5   3  -6    8.93    2.74
   5  -3   6    8.75    2.72
  -5   3  -6    6.45    2.03
   5   3   6    6.82    2.63
  -5  -3  -6    9.63    2.50
  -5  -3  -6    9.79    2.67
  -5  -3  -6    7.55    2.26
   5  -3   6    3.10    2.43
   5  -3   7  302.14   19.80
  -5  -3  -7  342.34   15.99
  -5  -3  -7  345.23   15.54
  -5  -3  -7  324.45   15.22
  -5   3  -7  336.09   14.81
  -5  -3  -7  359.11   15.73
  -5   3  -8    0.44    1.26
  -5  -3  -8    3.22    1.82
  -5  -3  -8    1.43    1.44
  -5   3  -8    0.76    1.15
  -5   3  -9   15.44    2.58
  -5  -3  -9   10.44    2.40
  -5   3  -9   12.24    2.08
  -5   3  -9   12.37    2.47
  -5   3 -10   31.07    2.95
  -5   3 -10   36.94    3.18
   5   4 -10   25.82    2.24
   5  -4  -9   46.04    4.14
   5   4  -9   47.73    3.87
   5  -4  -9   39.34    3.52
   5  -4  -8  319.95   13.63
   5  -4  -7   28.08    4.24
   5  -4  -7   32.34    3.91
   5   4  -7   21.45    3.56
  -5  -4   6   98.39   10.91
   5   4  -6  109.89   10.50
   5  -4  -6  114.88    8.68
  -5  -4   6  126.39   12.52
   5  -4  -6  121.89    8.06
  -5   4   5  281.07   17.94
  -5  -4   5  299.62   19.55
   5   4  -5  291.95   18.05
  -5   4   5  302.65   19.63
   5  -4  -5  326.90   19.23
   5  -4  -5  285.64   15.01
  -5  -4   5  326.58   20.74
   5  -4  -5  303.25   13.93
   5  -4  -4 1001.93   33.02
  -5   4   4  937.81   38.74
  -5  -4   4  988.63   40.35
   5   4  -4  968.39   36.76
  -5   4   4  981.22   40.60
  -5   4   4  934.37   36.46
   5  -4  -4  973.71   39.32
  -5  -4   4  958.70   31.86
   5  -4  -4  960.15   32.66
   5  -4  -4  963.36   34.36
  -5  -4   4  956.61   41.21
   5   4  -4  930.71   36.57
   5  -4  -4  969.43   32.65
   5  -4  -3   10.45    2.49
   5   4  -3    9.33    3.18
   5  -4  -3    9.94    2.51
  -5   4   3   11.79    3.60
  -5  -4   3   18.55    4.65
   5  -4  -3   10.77    2.59
   5  -4  -3   15.91    4.08
  -5  -4   3   13.85    2.60
  -5   4   3    6.94    3.03
   5   4  -3    9.73    3.03
  -5   4   3   14.14    3.71
   5  -4  -3   14.47    2.68
   5   4  -3   15.56    3.99
   5   4  -2 1143.41   41.20
  -5   4   2 1135.43   42.91
   5   4  -2  967.77   40.41
  -5   4   2 1064.92   40.44
   5  -4  -2 1053.94   35.92
  -5  -4   2 1015.33   34.80
   5  -4  -2 1071.43   41.41
   5  -4  -2 1006.53   35.19
  -5  -4   2 1090.12   42.24
   5  -4  -2 1045.97   35.91
   5   4  -2 1124.81   41.02
  -5   4   1   45.06    6.25
   5   4  -1   48.59    6.52
   5   4  -1   44.98    6.24
   5  -4  -1   43.39    4.83
   5  -4  -1   45.81    4.89
  -5  -4   1   41.77    4.47
  -5  -4   1   43.99    5.50
  -5  -4   1   42.45    6.20
   5  -4  -1   28.08    4.82
  -5  -4   1   46.86    6.49
  -5  -4   0   39.53    4.20
   5  -4   0   34.67    5.59
  -5  -4   0   35.80    5.47
   5  -4   0   34.76    4.46
  -5  -4   0   39.30    5.27
  -5  -4   0   39.46    4.31
  -5   4   0   30.97    5.56
  -5   4   0   37.26    5.88
   5   4   0   46.48    6.24
   5  -4   0   35.06    4.47
   5   4   0   45.99    6.45
  -5   4   0   46.03    3.81
  -5  -4   0   40.14    5.99
  -5   4  -1    0.34    1.02
  -5  -4  -1    0.42    1.28
   5   4   1   -0.79    1.70
  -5   4  -1   -0.90    2.43
   5  -4   1    0.48    1.30
  -5   4  -1   -0.74    2.02
  -5  -4  -1    1.33    1.56
  -5  -4  -1    0.83    1.31
  -5  -4  -1   -0.66    1.27
   5  -4   1    3.70    2.35
   5  -4   1    1.91    1.58
   5  -4   2   35.22    5.33
  -5   4  -2   27.04    4.95
  -5   4  -2   34.25    5.92
   5   4   2   36.43    5.87
   5  -4   2   37.88    4.58
   5   4   2   51.26    6.97
  -5   4  -2   36.43    5.04
  -5  -4  -2   41.66    5.77
   5  -4   2   39.99    4.69
  -5  -4  -2   43.77    4.47
   5  -4   2   25.57    5.47
  -5  -4  -2   42.24    4.61
  -5   4  -2   31.93    3.48
  -5  -4  -3   68.94    5.77
  -5   4  -3   73.31    5.54
   5   4   3   61.33    7.39
  -5   4  -3   79.52    8.44
  -5   4  -3   63.60    7.65
  -5  -4  -3   59.72    7.22
   5  -4   3   69.89    6.00
  -5  -4  -3   64.00    5.49
   5  -4   3   61.68    7.17
   5   4   3   61.34    7.89
   5  -4   3   63.98    5.74
   5   4   4  575.34   27.28
   5  -4   4  528.16   20.43
  -5   4  -4  532.86   20.66
   5   4   4  533.84   24.90
  -5   4  -4  558.26   25.60
   5  -4   4  523.53   24.84
  -5  -4  -4  508.65   20.04
   5  -4   4  523.25   20.41
  -5   4  -4  586.96   21.59
   5  -4   4  558.33   29.11
  -5  -4  -4  557.12   21.14
  -5   4  -5  113.17   10.52
   5  -4   5  120.41   10.44
   5  -4   5  115.89   12.30
  -5   4  -5  136.13    8.62
  -5  -4  -5  121.76    8.12
   5   4   5  112.24   10.97
  -5   4  -5  111.57    7.83
  -5  -4  -6  465.22   19.58
   5  -4   6  501.12   27.25
  -5   4  -6  510.61   20.14
  -5  -4  -7    0.91    1.39
  -5   4  -7    1.25    1.33
  -5  -4  -7    2.18    1.78
  -5   4  -7    1.31    1.33
  -5   4  -8    1.66    1.32
  -5  -4  -8    1.85    1.28
  -5   4  -9   22.74    2.35
  -5   4  -9   22.28    2.42
  -5   4  -9   17.22    2.39
  -5  -4  -9   24.41    2.83
   5   5  -8  102.48    5.38
   5  -5  -7   98.97    6.70
   5   5  -7  107.12    6.49
   5  -5  -7  118.02    6.55
   5   5  -6    6.88    1.85
   5  -5  -6    5.44    1.64
   5  -5  -5  300.18   13.65
  -5  -5   5  307.17   13.19
   5   5  -5  301.58   13.94
   5  -5  -5  327.22   15.05
  -5  -5   4   13.40    2.60
   5  -5  -4   10.10    2.41
  -5  -5   4   10.74    2.30
   5  -5  -4   12.62    2.73
   5  -5  -4   14.22    3.06
  -5  -5   3  143.48    8.76
  -5   5   3  137.84   13.10
  -5   5   3  151.77   12.36
   5  -5  -3  136.61    9.00
  -5  -5   3  137.62   13.23
  -5  -5   3  147.72    8.96
   5  -5  -3  144.13   12.70
   5  -5  -3  148.50    9.21
   5  -5  -3  169.52    9.50
   5   5  -3  139.75   12.13
  -5  -5   2   17.55    3.05
  -5   5   2   23.80    5.36
   5   5  -2   22.83    5.07
  -5   5   2   20.91    4.77
   5   5  -2   22.17    4.73
   5  -5  -2   23.08    5.31
  -5  -5   2   21.92    3.56
   5  -5  -2   21.90    3.72
  -5  -5   2   23.51    5.36
   5   5  -2   22.81    4.95
  -5  -5   1  529.25   20.59
   5   5  -1  483.45   25.63
   5   5  -1  483.63   26.01
  -5   5   1  504.14   25.80
  -5   5   1  443.44   25.20
   5  -5  -1  495.33   20.87
   5   5  -1  520.87   26.03
   5  -5  -1  503.86   21.09
  -5  -5   1  506.57   20.61
   5   5  -1  517.27   25.45
  -5  -5   1  492.39   25.63
  -5   5   0   20.84    4.96
   5   5   0   19.75    4.56
   5   5   0   12.98    4.04
  -5   5   0   17.02    4.88
   5   5   0   10.19    3.55
   5  -5   0   15.38    3.31
  -5   5   0   10.66    3.37
  -5  -5   0   16.91    3.82
   5  -5   0   11.48    3.77
  -5  -5   0   15.99    3.13
   5  -5   0   13.28    3.12
   5  -5   0   11.25    3.62
  -5  -5   0   14.39    2.86
  -5  -5  -1    2.97    1.71
  -5   5  -1    5.51    2.80
  -5   5  -1    0.99    1.90
   5   5   1   -0.96    2.07
   5  -5   1    1.07    1.77
   5  -5   1    1.65    1.75
  -5  -5  -1    0.49    1.58
  -5  -5  -1    4.68    2.25
   5   5   1    2.09    2.65
  -5   5  -1    1.73    1.66
   5  -5   1    3.27    2.03
  -5   5  -1    1.79    1.29
  -5   5  -2   18.97    5.06
   5   5   2    7.46    2.98
  -5   5  -2   10.47    3.43
   5  -5   2    9.31    3.54
  -5  -5  -2    8.66    2.37
  -5  -5  -2   13.13    3.44
   5  -5   2    8.45    2.49
   5   5   2    5.27    2.87
  -5   5  -2    8.82    2.15
  -5   5  -3   28.67    3.42
  -5   5  -3   28.84    3.77
   5   5   3   27.51    5.10
   5   5   3   24.16    5.20
  -5   5  -3   28.06    5.38
  -5   5  -3   30.43    5.71
   5   5   3   29.29    5.73
  -5  -5  -3   33.76    4.14
  -5  -5  -3   28.75    3.89
   5  -5   3   30.76    4.20
   5  -5   3   41.42    7.34
  -5   5  -4  375.05   15.95
  -5   5  -4  355.41   15.02
  -5  -5  -4  370.28   16.05
   5  -5   4  376.57   15.68
  -5  -5  -4  365.58   15.38
  -5  -5  -5  282.77   13.14
  -5   5  -5  277.09   12.66
  -5   5  -5  299.70   13.39
  -5   5  -6    4.11    1.51
  -5   5  -6    2.23    1.33
  -5  -5  -6    3.02    1.61
  -5  -5  -6    3.70    1.67
  -5  -5  -7   85.24    5.61
  -5   5  -7   77.81    5.22
  -5  -5  -7   85.67    5.69
  -5   5  -7   84.84    5.11
  -5   5  -8   28.53    2.38
   5   6  -5   73.95    4.70
   5  -6  -5   72.24    4.62
   5   6  -4  101.46    6.10
   5  -6  -4  112.72    6.35
   5   6  -3   56.23    4.34
   5  -6  -3   50.49    4.36
  -5  -6   3   53.26    4.25
  -5  -6   3   49.08    4.29
   5  -6  -3   50.49    4.42
   5  -6  -2  189.08    9.54
  -5  -6   2  186.51    9.36
  -5  -6   2  196.98    9.94
   5  -6  -2  183.91    9.78
   5  -6  -1    8.55    2.03
  -5  -6   1   10.96    2.26
  -5  -6   1    7.41    2.10
   5  -6  -1    6.92    2.25
   5  -6   0   22.75    3.55
  -5  -6   0   21.40    3.28
   5  -6   1    1.74    1.57
  -5  -6  -1    4.49    1.75
  -5  -6  -1    4.91    1.74
  -5  -6  -2   42.39    4.13
  -5  -6  -2   42.58    4.31
   5  -6   2   35.61    4.14
  -5   6  -3   82.92    5.23
  -5  -6  -3   75.42    5.44
   5  -6   3   81.80    5.68
  -5  -6  -3   78.00    5.50
  -5  -6  -4    2.31    1.18
  -5   6  -4    0.77    0.96
   5  -6   4    2.20    1.05
  -5   6  -5   30.31    2.83
  -5  -6  -5   22.75    2.56
  -5  -6  -5   31.36    3.25
  -5  -6  -6   14.46    1.91
   5  -7  -1   26.47    2.32
   5  -7   0   44.58    3.15
   5  -7   1   63.80    3.71
   6   0 -12    6.77    1.32
   6   0 -11    0.68    1.13
   6   0 -10   73.76    6.17
   6   0  -9   -0.51    1.46
  -6   0   8  233.94   17.14
   6   0  -8  224.27   11.93
  -6   0   7   -0.94    1.56
   6   0  -7    0.42    1.20
   6   0  -6 1031.49   32.87
  -6   0   6  993.79   38.57
   6   0  -5    0.93    1.00
   6   0  -5    0.48    0.83
  -6   0   5   -0.60    1.62
   6   0  -4  193.94    8.57
  -6   0   4  193.75    7.84
  -6   0   4  218.01   11.25
   6   0  -4  213.61   10.30
   6   0  -3   -0.46    0.58
  -6   0   3   -0.36    0.91
   6   0  -3    0.65    0.82
  -6   0   3    0.38    0.62
   6   0  -2 4138.80  116.54
  -6   0   2 4176.68  116.23
   6   0  -2 4195.65  117.30
  -6   0   1    0.22    0.80
  -6   0   1    0.19    0.84
   6   0  -1    0.19    0.68
   6   0   0  141.83    6.05
  -6   0   0  132.33    6.14
   6   0   0  134.48    5.68
  -6   0   0  143.11    6.00
  -6   0  -1    0.86    0.70
   6   0   1   -0.18    0.72
   6   0   1    0.49    0.50
  -6   0  -1    0.20    0.33
  -6   0  -1    1.31    0.86
   6   0   2    2.10    0.81
   6   0   2    3.12    0.59
  -6   0  -2    3.78    1.01
  -6   0  -3   -0.19    0.60
   6   0   3    0.33    0.48
  -6   0  -4  786.51   24.42
   6   0   4  807.53   23.79
  -6   0  -5    0.25    0.80
   6   0   5   -0.31    0.84
  -6   0  -5    0.81    0.64
  -6   0  -6   78.39    5.49
  -6   0  -6   84.51    4.97
  -6   0  -6   70.48    5.93
  -6   0  -7   -0.26    0.71
  -6   0  -7    0.74    1.12
  -6   0  -7   -0.50    1.28
  -6   0  -8 1699.07   53.00
  -6   0  -8 1706.93   55.21
  -6   0  -9    1.71    1.36
  -6   0  -9   -0.58    1.37
  -6   0 -10   96.46    6.52
   6  -1 -12    0.65    0.66
   6   1 -12   -0.16    0.68
   6  -1 -11   32.30    3.53
   6   1 -11   31.66    3.41
   6  -1 -10   38.39    4.45
   6   1 -10   51.56    5.04
   6  -1 -10   39.79    4.05
   6  -1  -9   73.28    6.49
   6   1  -9   81.38    6.84
   6   1  -8   34.39    4.36
   6  -1  -8   27.31    3.93
   6  -1  -8   31.84    4.14
  -6  -1   8   24.13    5.29
  -6  -1   7  269.76   17.17
   6   1  -7  258.07   12.71
   6  -1  -7  285.27   13.44
   6   1  -7  321.16   19.60
   6  -1  -7  270.39   12.65
   6   1  -7  274.75   15.43
  -6  -1   6   56.37    5.84
  -6  -1   6   37.90    4.90
   6  -1  -6   53.34    4.81
   6   1  -6   53.53    5.78
   6   1  -6   61.59    7.64
   6  -1  -6   48.36    4.25
   6  -1  -5  323.41   14.41
  -6   1   5  392.86   19.09
  -6  -1   5  360.42   16.56
   6   1  -5  355.87   15.90
  -6  -1   5  359.43   16.16
   6   1  -5  358.70   16.20
   6   1  -5  373.94   18.75
   6  -1  -5  369.69   17.69
   6  -1  -5  352.50   13.44
   6   1  -4 1144.92   35.97
   6  -1  -4 1220.15   38.47
  -6  -1   4 1193.23   38.92
   6   1  -4 1203.47   38.90
  -6  -1   4 1230.14   39.84
  -6   1   4 1264.78   41.90
   6   1  -4 1255.41   41.46
   6  -1  -4 1227.87   39.99
   6   1  -4 1174.61   38.99
  -6   1   4 1146.08   35.93
   6   1  -3  715.98   23.81
   6  -1  -3  746.70   25.56
  -6  -1   3  753.48   25.76
   6   1  -3  753.70   25.76
  -6  -1   3  712.59   25.99
   6  -1  -3  731.78   24.65
  -6   1   3  763.60   24.10
   6  -1  -3  796.76   26.01
   6  -1  -2 4816.44  137.39
  -6   1   2 4788.64  135.41
  -6  -1   2 4957.38  137.25
  -6  -1   2 4802.98  137.63
   6  -1  -2 4900.99  136.13
   6   1  -2 4961.33  137.15
   6   1  -2 4891.48  136.75
  -6  -1   1 1182.41   35.09
  -6   1   1 1084.91   33.71
  -6  -1   1 1092.76   34.76
  -6  -1   1 1092.13   35.04
  -6  -1   1 1111.06   31.29
   6   1  -1 1160.78   34.69
   6   1  -1 1148.24   34.08
   6   1   0  348.27   12.20
   6  -1   0  356.21   13.43
   6   1   0  336.64   12.07
  -6   1   0  338.21   12.72
  -6   1   0  356.43   12.58
  -6  -1   0  347.40   13.19
  -6  -1   0  351.78   11.09
  -6  -1   0  359.85   13.51
   6   1   0  355.84   13.10
  -6  -1   0  345.69   13.05
  -6   1  -1 1837.79   52.07
   6   1   1 1743.72   49.58
   6  -1   1 1754.39   51.43
  -6   1  -1 1760.23   50.12
   6   1   1 1842.16   51.29
  -6  -1  -1 1662.99   47.85
  -6  -1  -1 1793.79   51.80
   6   1   1 1779.55   49.37
   6  -1   1 1766.79   49.38
  -6  -1  -1 1768.94   49.77
   6   1   2    8.54    1.56
  -6   1  -2    8.26    1.29
   6   1   2    7.10    1.05
   6  -1   2    6.97    1.45
   6   1   2    7.38    0.79
   6  -1   2    7.35    1.20
   6   1   3  196.87    7.63
   6   1   3  208.46    9.07
  -6   1  -3  219.66    9.05
   6  -1   3  202.18    8.51
  -6   1  -4   24.88    2.47
  -6   1  -4   23.44    2.45
   6   1   4   20.42    2.12
  -6   1  -4   25.39    2.53
   6  -1   4   24.95    3.55
   6   1   4   26.37    2.85
  -6   1  -5  805.23   26.19
  -6   1  -5  804.33   25.63
   6  -1   5  821.74   29.98
  -6  -1  -5  820.90   26.28
  -6   1  -6    0.76    0.81
  -6  -1  -6   -0.83    1.39
  -6   1  -6   -0.43    1.15
  -6  -1  -6    0.33    1.01
   6  -1   6    0.56    1.08
  -6   1  -6   -0.31    0.93
  -6   1  -7  114.40    6.90
  -6  -1  -7   98.56    7.57
  -6   1  -7  110.69    7.95
  -6  -1  -7   99.29    7.02
  -6   1  -7  106.02    6.05
  -6  -1  -7  116.05    7.34
  -6   1  -7  109.16    7.02
  -6   1  -8   26.37    3.55
  -6  -1  -8   21.62    3.38
  -6   1  -8   25.85    3.23
  -6  -1  -8   22.75    3.63
  -6  -1  -8   18.58    3.49
  -6   1  -8   20.10    3.61
  -6   1  -9  335.05   13.83
  -6   1  -9  354.43   15.28
  -6  -1  -9  347.62   15.25
  -6   1  -9  368.46   16.87
  -6  -1  -9  333.64   16.25
  -6  -1 -10  106.29    6.75
  -6   1 -10   99.57    6.60
   6  -2 -11   29.75    3.02
   6   2 -11   33.35    3.14
   6  -2 -10   13.58    2.48
   6  -2 -10   19.95    3.01
   6   2 -10   14.48    2.62
   6   2  -9   57.15    4.89
   6  -2  -9   47.21    5.00
   6  -2  -9   65.48    5.92
   6   2  -9   65.48    5.78
   6  -2  -9   58.42    5.68
   6   2  -8    1.57    1.51
  -6  -2   8   -1.04    1.72
   6  -2  -8    2.20    1.98
   6   2  -8   -0.48    1.38
  -6   2   8    0.97    1.86
   6  -2  -8    0.90    1.23
  -6  -2   8   -1.78    3.19
   6   2  -7  231.31   14.73
  -6  -2   7  246.65   15.55
   6  -2  -7  266.71   13.16
   6   2  -7  250.44   17.43
  -6   2   7  251.53   17.12
   6  -2  -7  242.85   12.06
  -6  -2   7  235.29   15.71
   6   2  -6    1.41    1.51
  -6  -2   6    1.58    1.52
   6  -2  -6    0.89    1.42
   6   2  -6   -0.93    1.54
  -6  -2   6    0.80    1.32
   6   2  -6   -0.56    0.93
   6  -2  -6    0.74    1.06
  -6   2   6    0.86    1.84
   6   2  -5   39.67    5.16
   6   2  -5   47.40    6.25
  -6  -2   5   38.19    5.43
   6   2  -5   38.45    4.85
   6  -2  -5   44.27    4.42
  -6  -2   5   38.82    4.80
   6  -2  -5   44.06    3.95
  -6  -2   5   43.10    5.81
   6   2  -4    2.02    1.38
  -6  -2   4    3.55    1.80
  -6  -2   4    7.47    2.24
  -6   2   4    4.66    1.40
  -6   2   4    4.81    2.24
  -6  -2   4    0.64    1.37
   6  -2  -4    8.03    2.31
   6   2  -4    4.43    2.19
   6  -2  -4    4.79    1.31
   6   2  -4    3.70    1.61
   6   2  -3 1519.67   49.11
   6  -2  -3 1582.23   50.39
  -6   2   3 1594.22   50.37
  -6  -2   3 1592.49   49.15
  -6   2   3 1551.80   47.51
  -6  -2   3 1540.64   50.90
   6  -2  -3 1535.73   49.01
  -6  -2   3 1524.01   49.83
   6   2  -3 1494.70   48.97
   6  -2  -3 1521.81   45.27
  -6   2   2 2473.72   71.93
   6   2  -2 2354.18   72.81
   6  -2  -2 2445.50   74.27
  -6  -2   2 2458.31   74.26
  -6  -2   2 2402.07   73.34
   6   2  -2 2446.65   72.86
   6   2  -2 2451.46   72.81
   6  -2  -1    0.94    1.27
  -6   2   1    2.53    1.30
  -6   2   1    0.84    1.21
   6   2  -1    0.73    1.05
  -6  -2   1    2.17    1.25
  -6  -2   1    0.82    1.12
  -6   2   1    1.48    1.64
  -6   2   0 2421.58   70.53
   6   2   0 2150.76   67.61
   6  -2   0 2268.74   69.64
  -6   2   0 2287.52   68.46
  -6   2   0 2342.44   69.01
  -6  -2   0 2230.62   66.29
  -6  -2   0 2362.48   68.67
  -6  -2   0 2388.38   68.36
   6   2   0 2325.97   68.88
   6  -2   1   59.80    5.31
  -6   2  -1   53.28    4.61
   6   2   1   58.30    4.63
  -6  -2  -1   64.49    4.84
  -6  -2  -1   62.20    4.46
   6  -2   1   66.24    4.68
  -6  -2  -1   55.17    4.50
   6   2   1   66.64    5.32
   6   2   2   26.39    3.02
   6  -2   2   27.47    3.56
  -6   2  -2   28.58    3.33
  -6   2  -2   35.58    3.86
   6   2   2   27.06    3.59
   6  -2   2   27.34    4.08
   6  -2   2   23.01    2.79
  -6  -2  -2   23.61    3.16
   6   2   3 1175.70   37.78
  -6   2  -3 1175.89   38.54
  -6  -2  -3 1238.67   36.86
   6  -2   3 1172.09   41.99
  -6  -2  -3 1214.65   36.35
  -6   2  -3 1197.11   36.64
   6  -2   3 1247.79   38.52
   6   2   4 1091.13   36.15
   6  -2   4 1144.55   41.05
  -6   2  -4 1125.38   35.39
   6  -2   4 1143.81   37.31
  -6  -2  -4 1165.10   35.12
  -6   2  -5 1399.56   46.19
   6  -2   5 1412.86   50.56
   6   2   5 1453.23   47.88
  -6  -2  -5 1515.81   44.84
  -6   2  -5 1454.77   44.52
  -6  -2  -6   13.52    2.55
  -6   2  -6   11.73    2.31
   6  -2   6    9.71    3.12
  -6  -2  -6   12.35    2.39
  -6  -2  -6    9.45    2.25
  -6   2  -6    7.08    1.98
  -6  -2  -6    8.90    2.14
  -6   2  -6   15.72    2.64
  -6  -2  -6    8.47    2.11
  -6   2  -7   10.47    2.35
  -6   2  -7   10.10    2.09
  -6  -2  -7    5.28    1.81
  -6  -2  -7    9.89    2.35
  -6  -2  -7   10.01    2.22
  -6  -2  -7    9.26    2.25
  -6   2  -7    8.09    2.25
  -6  -2  -7   10.13    2.43
  -6   2  -8  387.77   16.45
  -6  -2  -8  375.95   16.20
  -6   2  -8  387.89   17.30
  -6  -2  -8  400.89   17.30
  -6  -2  -8  391.95   16.69
  -6   2  -8  393.25   16.49
  -6  -2  -8  397.77   17.12
  -6   2  -8  387.34   15.42
  -6   2  -9   55.52    4.91
  -6  -2  -9   64.67    5.79
  -6  -2  -9   55.44    5.08
  -6   2  -9   59.05    5.26
  -6   2 -10   30.11    3.06
  -6  -2 -10   38.60    3.69
   6   3 -11    0.74    0.60
   6   3 -10    3.12    1.28
   6  -3 -10    2.71    1.26
   6   3  -9   -0.36    1.11
   6  -3  -9    2.58    1.58
   6  -3  -9    0.45    1.36
   6   3  -9    1.93    1.28
   6  -3  -9    1.24    1.32
   6  -3  -8    0.85    1.22
   6  -3  -8   -0.54    1.48
   6  -3  -8    1.99    1.43
  -6  -3   7  243.47   16.91
   6  -3  -7  249.41   13.17
   6   3  -7  240.32   15.59
  -6   3   7  246.18   17.73
   6  -3  -7  254.01   12.50
  -6  -3   7  239.70   15.92
  -6  -3   6    2.03    2.39
   6  -3  -6    0.51    1.56
   6  -3  -6    1.69    1.71
   6   3  -6    0.89    1.49
   6   3  -6    2.50    1.96
  -6   3   6   -1.03    1.71
  -6  -3   6   -1.78    1.91
   6  -3  -6   -0.42    1.44
  -6  -3   5  349.23   19.62
   6   3  -5  401.12   19.97
   6   3  -5  367.59   19.59
  -6   3   5  382.93   21.20
   6  -3  -5  408.19   20.06
   6  -3  -5  362.79   16.89
   6  -3  -5  389.83   16.63
   6  -3  -5  350.22   15.19
   6   3  -5  371.26   18.24
  -6  -3   5  378.59   21.11
   6   3  -4  394.33   18.52
  -6  -3   4  375.16   19.57
   6   3  -4  349.57   18.20
   6   3  -4  386.74   17.33
  -6   3   4  378.38   20.19
  -6   3   4  359.72   16.86
   6  -3  -4  360.42   18.65
   6  -3  -4  381.46   16.00
   6  -3  -4  378.79   16.50
  -6  -3   4  371.40   20.30
   6  -3  -4  390.65   15.13
  -6   3   3  616.71   27.17
   6   3  -3  610.37   25.58
   6   3  -3  634.80   24.90
  -6   3   3  595.49   24.43
  -6   3   3  660.32   27.43
  -6  -3   3  605.26   27.07
   6  -3  -3  604.83   25.76
   6   3  -3  601.71   25.06
  -6  -3   3  627.76   26.18
   6  -3  -3  604.99   21.27
  -6   3   2  165.67   11.99
  -6   3   2  158.22   10.37
   6   3  -2  183.21   11.48
  -6  -3   2  181.50   12.09
   6  -3  -2  161.57    9.85
  -6  -3   2  175.50   11.39
   6   3  -2  177.00   11.22
  -6  -3   2  180.25   11.56
   6   3  -2  176.88   11.08
  -6   3   1 1037.97   38.24
   6   3  -1 1042.96   36.33
  -6   3   1 1029.27   37.54
  -6   3   1  998.84   35.96
   6  -3  -1 1019.94   35.86
  -6  -3   1  948.42   36.32
  -6  -3   1 1029.92   36.69
   6   3  -1 1011.89   36.51
  -6  -3   1  983.24   36.47
   6   3   0  697.43   27.47
  -6   3   0  779.16   28.99
  -6   3   0  737.19   28.04
  -6  -3   0  701.60   25.69
  -6   3   0  715.68   23.08
   6  -3   0  687.95   28.15
  -6  -3   0  725.05   27.74
  -6  -3   0  767.77   28.34
  -6   3  -1  475.85   16.87
  -6   3  -1  466.44   16.27
   6   3   1  483.20   20.23
  -6   3  -1  470.71   20.94
   6  -3   1  502.53   22.37
  -6  -3  -1  468.32   19.68
  -6  -3  -1  489.53   19.34
   6   3   1  466.16   21.02
  -6  -3  -1  471.12   20.51
   6  -3   1  492.81   19.99
   6  -3   2   26.84    3.93
   6   3   2   27.08    3.92
  -6   3  -2   27.15    4.37
  -6   3  -2   35.88    4.79
  -6  -3  -2   21.97    3.22
  -6  -3  -2   25.18    3.84
  -6   3  -2   27.76    3.63
   6   3   2   34.40    4.84
  -6   3  -2   27.27    2.90
  -6  -3  -2   25.54    3.07
  -6  -3  -3    8.94    1.82
  -6   3  -3    6.58    1.76
  -6  -3  -3    9.23    2.05
   6   3   3    6.50    2.22
  -6   3  -3    6.59    2.45
  -6   3  -3   10.67    2.68
   6   3   3    5.60    2.14
  -6  -3  -3   10.47    2.62
   6  -3   3    6.91    2.99
   6  -3   3    5.93    2.01
  -6   3  -4  571.00   20.45
  -6   3  -4  523.19   22.77
   6   3   4  529.85   22.47
  -6  -3  -4  522.38   21.05
  -6  -3  -4  550.73   20.14
   6  -3   4  509.61   26.37
   6   3   4  602.19   25.49
   6  -3   4  565.20   23.11
  -6   3  -5   49.08    4.74
  -6   3  -5   66.92    5.54
   6  -3   5   57.77    6.41
  -6   3  -5   56.65    6.46
  -6  -3  -5   53.04    5.50
   6  -3   5   63.26    8.27
  -6  -3  -5   57.90    5.15
   6   3   5   65.45    7.43
  -6   3  -6  298.48   14.23
   6  -3   6  296.60   19.39
  -6  -3  -6  324.64   14.65
  -6  -3  -6  333.51   15.37
  -6  -3  -6  325.84   14.58
  -6   3  -6  305.36   14.10
  -6  -3  -6  313.57   15.14
  -6  -3  -7 1506.77   50.95
  -6   3  -7 1649.93   50.22
  -6  -3  -7 1644.79   50.88
  -6  -3  -7 1589.48   51.02
   6  -3   7 1530.59   57.96
  -6  -3  -8   29.46    3.74
  -6   3  -8   32.70    4.11
  -6   3  -8   27.34    3.45
  -6  -3  -8   34.45    4.29
  -6   3  -9   10.89    2.25
  -6  -3  -9   10.07    2.28
  -6   3  -9   10.29    2.11
  -6   3  -9   10.31    1.84
  -6   3 -10   25.75    2.66
   6   4 -10   50.32    3.05
   6   4  -9   11.91    1.99
   6  -4  -9   18.04    2.58
   6  -4  -9   13.44    2.01
   6   4  -9   20.07    2.47
   6  -4  -8  156.78    8.36
   6   4  -8  156.56    8.82
   6  -4  -7   -1.07    1.62
   6  -4  -7    3.22    1.50
   6  -4  -6  206.90   12.20
   6  -4  -6  222.90   11.34
  -6   4   5  517.74   26.95
   6   4  -5  584.97   27.31
  -6  -4   5  577.29   29.00
  -6   4   5  577.68   29.18
   6  -4  -5  567.99   27.35
   6  -4  -5  560.75   23.29
  -6  -4   5  526.00   28.38
   6  -4  -5  569.10   21.58
   6   4  -4   20.84    4.17
   6  -4  -4   23.35    3.36
   6  -4  -4   18.70    3.11
  -6   4   4   25.35    5.16
  -6  -4   4   19.37    4.63
  -6   4   4   21.97    4.18
  -6   4   4   21.18    5.01
   6  -4  -4   32.08    5.73
  -6  -4   4   22.90    3.20
   6  -4  -4   22.02    3.80
  -6  -4   4   16.60    4.78
   6  -4  -4   20.35    3.17
   6  -4  -3 1065.02   34.72
  -6   4   3 1008.59   41.56
   6   4  -3 1034.64   40.54
   6   4  -3 1079.14   40.47
  -6   4   3 1055.35   42.61
  -6   4   3 1029.94   39.49
   6  -4  -3 1071.05   35.70
  -6  -4   3  963.43   34.23
   6  -4  -3 1076.18   41.55
   6  -4  -3 1041.86   35.95
   6  -4  -3 1043.23   35.51
   6   4  -3 1058.94   40.10
  -6  -4   3 1072.42   43.04
  -6  -4   2  350.49   20.46
   6  -4  -2  375.30   15.81
  -6   4   2  375.69   20.70
   6   4  -2  403.62   20.46
  -6   4   2  352.59   19.15
   6   4  -2  351.76   19.36
   6  -4  -2  355.58   16.05
  -6  -4   2  340.70   19.66
   6   4  -2  369.17   19.53
   6  -4  -2  341.23   15.88
  -6  -4   2  328.45   15.04
   6  -4  -2  353.75   20.00
  -6  -4   2  345.25   16.76
   6   4  -1  153.70   11.76
  -6   4   1  176.48   13.44
  -6   4   1  166.11   12.26
   6  -4  -1  154.14    9.61
   6   4  -1  158.53   12.05
   6  -4  -1  153.34    9.51
  -6  -4   1  137.74    8.49
  -6  -4   1  137.35    9.86
  -6  -4   1  145.92   11.83
   6  -4  -1  147.21   11.29
  -6  -4   1  144.23   11.78
  -6   4   0  511.71   18.03
  -6  -4   0  546.47   20.13
   6   4   0  479.92   23.43
  -6   4   0  532.59   25.68
  -6   4   0  503.60   24.27
   6  -4   0  511.82   20.80
   6   4   0  490.93   24.27
   6  -4   0  509.76   20.80
  -6  -4   0  481.11   19.48
  -6  -4   0  482.37   21.54
  -6  -4   0  503.05   23.67
   6  -4   0  490.13   24.24
  -6  -4   0  490.28   24.35
  -6   4  -1   10.10    2.05
  -6  -4  -1    3.91    1.72
   6   4   1    4.68    2.37
  -6   4  -1    5.45    2.89
   6  -4   1    3.94    1.77
  -6  -4  -1    2.56    1.63
  -6  -4  -1    3.75    1.65
   6  -4   1    2.48    1.65
   6   4   1    7.83    3.13
  -6  -4  -1    4.05    2.15
   6  -4   1    6.66    2.89
  -6   4  -2  386.85   15.39
  -6   4  -2  378.88   14.68
   6   4   2  352.81   18.96
  -6   4  -2  376.80   20.52
  -6  -4  -2  348.32   18.20
   6  -4   2  364.71   16.41
  -6  -4  -2  352.81   15.52
   6  -4   2  359.50   21.46
  -6   4  -2  357.98   19.63
   6  -4   2  379.32   16.70
   6   4   2  398.02   20.90
  -6   4  -2  335.31   17.37
  -6  -4  -3    9.67    2.22
  -6   4  -3    6.01    1.88
   6  -4   3    7.51    2.70
  -6   4  -3    6.68    2.05
   6   4   3    4.64    2.35
  -6   4  -3    4.01    2.18
  -6   4  -3    2.54    2.00
   6  -4   3    7.88    2.27
   6   4   3    5.65    2.72
  -6  -4  -3    6.52    1.88
   6  -4   3    7.39    2.18
  -6   4  -4  434.74   17.63
   6  -4   4  382.63   20.44
  -6  -4  -4  453.45   17.32
   6  -4   4  413.23   17.28
   6   4   4  436.35   23.10
   6  -4   4  394.93   17.04
  -6   4  -4  435.67   17.89
   6  -4   4  416.42   24.73
  -6  -4  -4  454.36   17.93
   6   4   5    1.86    1.99
  -6   4  -5    1.81    1.62
   6  -4   5   -1.22    1.66
  -6   4  -5    0.84    1.40
  -6   4  -5    1.41    1.75
  -6  -4  -5    0.45    1.37
  -6   4  -6  409.06   17.35
  -6  -4  -6  391.75   17.97
  -6  -4  -6  405.62   17.31
  -6  -4  -7   23.29    3.62
  -6   4  -7   24.59    3.41
  -6   4  -7   20.97    3.24
  -6  -4  -7   21.77    3.47
  -6   4  -8  538.23   19.54
  -6  -4  -8  544.26   20.03
  -6   4  -9   68.62    4.62
  -6  -4  -9   62.97    4.47
   6   5  -8   11.95    1.70
   6   5  -7    9.51    1.95
   6  -5  -7   11.97    2.03
   6  -5  -7   13.16    2.38
  -6  -5   6   30.00    3.07
   6   5  -6   26.12    3.36
   6  -5  -6   27.41    3.29
   6  -5  -6   28.40    3.80
   6  -5  -5  253.39   12.68
  -6  -5   5  227.52   11.10
   6  -5  -5  243.29   11.57
   6  -5  -4  123.66    8.47
   6  -5  -4  128.44    8.02
  -6  -5   4  139.52    8.28
  -6  -5   4  110.54    7.15
   6  -5  -4  121.39    7.76
   6  -5  -3  555.34   22.39
  -6  -5   3  586.80   22.17
   6  -5  -3  559.35   22.50
   6  -5  -3  593.99   22.26
  -6  -5   3  608.46   22.53
  -6  -5   2   35.07    6.28
   6   5  -2   30.65    5.60
  -6   5   2   36.29    6.15
   6   5  -2   33.72    5.97
   6  -5  -2   44.22    5.06
   6   5  -2   48.61    6.98
   6  -5  -2   42.65    6.91
  -6  -5   2   38.30    4.53
   6  -5  -2   50.47    5.40
  -6  -5   2   44.83    7.25
  -6  -5   2   42.73    4.69
  -6  -5   1   88.07    6.87
   6   5  -1   95.03    9.99
  -6   5   1   71.47    8.79
  -6   5   1   69.16    9.34
   6   5  -1   93.91   10.33
   6  -5  -1   80.93    7.08
  -6   5   1   70.74    9.11
   6   5  -1   92.47    9.90
   6  -5  -1   90.62    7.50
  -6  -5   1   84.51    6.89
  -6  -5   1   79.70    9.29
   6   5  -1   96.38    9.82
   6   5   0   16.62    4.05
  -6  -5   0   19.42    3.40
  -6   5   0   18.12    4.76
  -6   5   0   21.58    4.82
   6   5   0   13.46    4.16
  -6  -5   0   22.86    3.60
   6  -5   0   24.64    3.91
   6  -5   0   17.12    4.31
   6   5   0   19.37    4.72
  -6   5   0   15.34    3.94
   6  -5   0   15.04    3.11
   6   5   1  300.08   17.66
   6   5   1  315.27   18.86
  -6  -5  -1  325.34   15.21
  -6   5  -1  303.40   19.84
  -6   5  -1  309.53   13.21
   6  -5   1  324.82   15.64
  -6  -5  -1  283.89   16.74
  -6  -5  -1  311.29   14.79
   6  -5   1  272.10   19.01
   6  -5   1  296.16   15.02
  -6   5  -2  135.97   12.49
  -6  -5  -2  147.21    9.27
   6   5   2  131.46   11.51
  -6   5  -2  108.76   10.88
   6  -5   2  114.17   12.22
   6  -5   2  130.74    9.04
   6   5   2  131.29   12.30
  -6   5  -2  135.05    8.08
  -6  -5  -2  117.39   10.39
   6  -5   2  138.17    9.28
  -6  -5  -2  157.68    9.23
  -6   5  -3   82.58    6.25
  -6  -5  -3   82.50    6.41
  -6  -5  -3   67.31    5.94
   6  -5   3   87.33    6.85
  -6   5  -3   83.04    5.74
  -6   5  -4   39.37    4.26
  -6  -5  -4   30.82    3.85
   6  -5   4   28.95    3.74
  -6  -5  -4   26.67    3.50
  -6   5  -4   29.81    3.57
  -6   5  -5  413.80   16.88
  -6   5  -5  387.84   16.02
  -6  -5  -5  428.49   16.92
  -6  -5  -6    7.79    1.93
  -6  -5  -6    3.86    1.80
  -6   5  -6    3.62    1.52
  -6   5  -6    5.98    1.69
  -6  -5  -7   51.85    4.37
  -6   5  -7   62.74    4.18
  -6  -5  -7   55.44    4.30
  -6   5  -7   53.50    4.23
   6   6  -5  179.58    8.02
   6   6  -4  311.05   12.60
   6  -6  -4  336.07   12.77
   6  -6  -3   11.54    2.12
  -6  -6   3    9.83    1.97
   6  -6  -3   12.25    2.23
  -6  -6   3    8.57    1.79
   6  -6  -2  108.70    6.65
  -6  -6   2  121.34    7.28
   6  -6  -2  100.86    6.86
  -6  -6   2  105.57    6.71
   6  -6  -1   57.06    4.77
  -6  -6   1   63.18    5.32
   6  -6  -1   51.31    4.99
  -6  -6   1   55.11    4.79
  -6  -6   0    2.47    1.48
   6  -6   0    2.21    1.64
   6  -6   1    3.45    1.76
  -6  -6  -1    4.40    1.72
  -6  -6  -1    2.87    1.33
  -6  -6  -2   68.21    5.29
   6  -6   2   83.52    6.08
  -6  -6  -2   76.12    5.67
  -6  -6  -3   -0.31    0.94
  -6   6  -3    1.04    0.99
  -6  -6  -3    0.62    1.12
   6  -6   3    0.99    1.10
  -6   6  -4   78.72    4.96
  -6  -6  -4   80.28    5.20
   6  -6   4   78.23    4.84
  -6  -6  -5    1.45    1.18
  -6   6  -5    1.74    1.02
  -6  -6  -5    3.33    1.17
  -6  -6  -6   95.90    5.00
   6  -7  -1  151.59    6.34
   6  -7   0    1.58    0.79
   6  -7   1   85.26    4.36
   7   0 -12    8.30    1.32
   7   0 -11    0.32    1.07
   7   0 -10  385.42   16.57
   7   0  -9   -0.99    1.64
  -7   0   8 1804.35   64.11
   7   0  -8 1667.45   53.87
   7   0  -7    0.42    1.14
   7   0  -7   -1.03    1.97
  -7   0   7    0.99    2.12
   7   0  -6  698.98   24.65
   7   0  -6  777.65   31.72
  -7   0   6  730.38   30.64
   7   0  -6  704.69   24.34
  -7   0   5   -0.64    1.37
   7   0  -5    0.24    0.77
   7   0  -5    0.26    0.57
   7   0  -5    0.50    1.27
  -7   0   4  119.25    8.33
  -7   0   4  112.24    5.81
   7   0  -4  117.09    6.45
   7   0  -4  113.87    7.45
   7   0  -3   -0.36    0.77
   7   0  -3   -0.27    0.63
  -7   0   3   -0.40    0.85
  -7   0   3    0.23    0.69
  -7   0   2  232.33    9.44
   7   0  -2  218.08    9.54
   7   0  -2  247.18   10.15
  -7   0   1   -0.66    0.90
   7   0  -1    0.24    0.69
  -7   0   1   -0.26    0.91
   7   0  -1    0.64    0.79
   7   0   0  143.52    6.55
  -7   0   0  142.37    6.81
   7   0   0  148.55    6.25
  -7   0   0  150.77    6.56
  -7   0  -1    0.17    0.62
   7   0   1    0.43    0.75
  -7   0  -1   -0.66    0.73
   7   0   1    0.30    0.60
  -7   0  -1    0.50    0.44
   7   0   2   43.12    2.44
   7   0   2   38.70    3.07
  -7   0  -2   42.07    3.25
   7   0   3    0.20    0.58
   7   0   3   -0.08    0.17
  -7   0  -3   -0.22    0.72
  -7   0  -4    0.87    0.83
   7   0   4    1.23    0.61
  -7   0  -5    1.51    1.00
   7   0   5   -0.34    0.73
  -7   0  -5    0.21    0.65
  -7   0  -6   26.25    3.17
  -7   0  -6   27.76    2.84
  -7   0  -6   29.71    3.89
  -7   0  -7    0.27    0.79
  -7   0  -7    0.36    1.19
  -7   0  -7    0.52    1.32
  -7   0  -8 1875.59   57.71
  -7   0  -8 1891.22   60.44
  -7   0  -9    2.04    1.30
  -7   0  -9   -0.58    1.37
  -7   0 -10    1.70    1.42
   7  -1 -12    3.63    0.94
   7   1 -12    2.25    0.78
   7  -1 -11   95.69    6.03
   7   1 -11  100.62    6.08
   7  -1 -10   48.91    4.84
   7   1 -10   44.92    4.72
   7  -1 -10   36.25    3.97
   7  -1  -9  175.01   10.26
   7   1  -9  157.21    9.80
   7  -1  -8  288.00   14.28
   7   1  -8  289.13   14.14
   7  -1  -8  310.80   14.20
  -7  -1   8  306.53   19.69
  -7  -1   7  601.79   28.42
   7  -1  -7  604.92   22.85
   7   1  -7  599.26   22.42
  -7  -1   7  565.28   25.24
   7  -1  -7  603.45   22.13
   7   1  -7  582.95   29.73
   7   1  -7  613.30   26.17
  -7  -1   6   94.81    8.22
  -7  -1   6   95.88    9.16
   7  -1  -6  124.35    7.62
  -7  -1   6  109.27    8.80
   7  -1  -6  118.84   10.09
   7   1  -6  124.56   11.03
   7   1  -6  117.48    8.96
   7  -1  -6  118.80    6.93
   7  -1  -5  381.14   15.85
   7   1  -5  401.80   17.27
  -7  -1   5  363.18   17.11
  -7  -1   5  393.15   17.32
   7   1  -5  392.45   19.68
   7   1  -5  355.36   16.67
   7  -1  -5  390.72   18.38
   7  -1  -5  336.53   13.56
   7   1  -4  115.45    6.29
   7  -1  -4  100.45    7.01
  -7  -1   4  122.68    7.88
  -7  -1   4  105.12    7.70
   7   1  -4  120.91    7.89
   7   1  -4  112.81    7.58
   7  -1  -4  100.80    7.71
   7   1  -4  121.63    8.89
  -7   1   4  104.15    5.95
   7  -1  -3  254.58   11.68
   7   1  -3  239.65   10.26
  -7  -1   3  283.89   12.18
   7   1  -3  245.30   11.63
  -7  -1   3  243.20   11.99
   7  -1  -3  225.94   10.32
   7  -1  -3  265.11   11.91
  -7   1   3  231.01   10.20
   7  -1  -2  945.13   30.15
  -7  -1   2  932.09   30.02
  -7  -1   2  870.56   30.10
   7  -1  -2  889.22   28.51
  -7   1   2  910.12   29.02
   7   1  -2  904.69   29.31
  -7  -1   1    5.45    1.49
   7   1  -1    4.27    1.34
  -7  -1   1    4.51    1.35
  -7  -1   1    2.74    1.28
   7   1  -1    4.56    1.18
  -7   1   0  426.87   15.97
   7  -1   0  417.07   15.66
   7   1   0  406.39   14.04
  -7   1   0  412.32   14.58
  -7  -1   0  433.28   15.20
   7   1   0  398.78   15.10
  -7  -1   0  401.18   15.46
  -7  -1   0  419.10   15.71
   7   1   0  417.70   14.17
  -7   1  -1  170.36    8.46
   7  -1   1  181.87    8.48
   7   1   1  164.42    6.66
  -7  -1  -1  185.99    8.04
   7   1   1  195.17    8.30
  -7   1  -1  167.20    7.18
   7   1   1  167.60    6.64
  -7  -1  -1  164.34    6.74
  -7  -1  -1  178.15    8.58
  -7   1  -2  100.43    5.72
   7  -1   2   90.47    5.45
  -7   1  -2   82.26    4.30
   7   1   2   83.34    3.91
   7   1   2   92.08    3.40
   7  -1   2   85.57    4.12
   7   1   2   91.46    5.26
   7   1   3  299.78   11.54
  -7   1  -3  282.90   11.48
   7  -1   3  305.98   11.54
   7   1   3  267.25    9.39
  -7   1  -4 1161.58   36.30
   7   1   4 1226.63   37.57
  -7   1  -4 1263.44   37.02
  -7   1  -4 1247.01   36.58
   7  -1   4 1266.24   41.11
  -7  -1  -4 1227.41   36.52
  -7   1  -4 1193.07   37.31
  -7   1  -5  102.92    5.95
  -7  -1  -5  104.99    5.94
  -7   1  -5  104.45    5.45
  -7   1  -5  108.47    5.78
   7  -1   5   99.50    7.92
  -7   1  -6  103.56    6.29
  -7  -1  -6   96.28    7.06
  -7   1  -6  104.51    7.33
  -7  -1  -6  100.05    6.35
  -7   1  -6   95.96    5.67
   7  -1   6  109.17    8.50
  -7   1  -7  824.85   27.42
  -7   1  -7  811.72   29.48
  -7  -1  -7  790.29   29.16
  -7  -1  -7  824.66   28.13
  -7   1  -7  777.55   25.92
  -7  -1  -7  811.34   27.72
  -7   1  -7  783.71   27.26
  -7  -1  -8   36.56    4.20
  -7   1  -8   36.47    4.12
  -7   1  -8   27.29    3.44
  -7  -1  -8   31.75    4.16
  -7  -1  -8   44.41    5.16
  -7   1  -8   32.88    4.58
  -7   1  -9  235.94   11.13
  -7  -1  -9  275.97   12.53
  -7   1  -9  273.97   12.48
  -7  -1  -9  253.71   13.65
  -7   1  -9  271.88   14.00
  -7  -1 -10  122.44    7.17
  -7   1 -10  124.56    7.22
   7  -2 -11    0.24    0.84
   7   2 -11   -0.23    0.81
   7  -2 -10    0.75    1.35
   7   2 -10    2.18    1.40
   7  -2 -10    0.37    1.05
   7   2  -9    5.83    1.75
   7  -2  -9    4.25    1.74
   7  -2  -9    4.96    2.02
   7  -2  -9    7.95    2.46
   7   2  -9    6.29    2.16
   7   2  -8   37.92    5.75
  -7  -2   8   43.08    6.93
   7   2  -8   46.99    5.00
   7  -2  -8   49.16    5.27
  -7   2   8   33.34    6.08
   7  -2  -8   36.47    4.34
  -7  -2   8   43.37    6.54
   7   2  -7  296.03   17.52
  -7  -2   7  308.75   18.17
   7  -2  -7  337.43   15.55
   7   2  -7  329.23   20.64
  -7  -2   7  316.62   18.96
   7  -2  -7  347.83   14.80
  -7   2   7  352.89   20.56
   7   2  -6  107.10    9.25
   7   2  -6  104.99   10.47
  -7   2   6  119.02   10.61
  -7  -2   6   96.84    9.27
   7   2  -6  104.54    8.52
   7  -2  -6  107.89    7.56
   7  -2  -6  103.69    6.73
  -7  -2   6   87.32    9.08
   7   2  -5  164.88   11.10
   7   2  -5  171.13   12.60
   7   2  -5  175.33   11.06
  -7  -2   5  181.14   12.40
   7  -2  -5  175.46    9.50
  -7  -2   5  163.11   10.82
  -7  -2   5  183.88   12.36
   7  -2  -5  180.62    8.75
   7   2  -4  695.86   27.06
   7  -2  -4  648.35   25.81
  -7   2   4  617.98   21.87
  -7  -2   4  644.39   25.04
   7   2  -4  651.11   25.03
  -7  -2   4  616.84   26.17
   7  -2  -4  618.34   24.37
  -7  -2   4  647.78   26.22
   7  -2  -4  618.31   21.06
   7  -2  -3  207.35    9.71
   7   2  -3  231.00   11.82
   7  -2  -3  223.58   12.46
  -7   2   3  208.47   10.19
  -7  -2   3  233.30   11.94
  -7   2   3  188.64   11.58
  -7  -2   3  241.17   12.98
   7  -2  -3  208.48   11.15
  -7  -2   3  209.47   11.94
   7   2  -3  206.89   11.37
   7  -2  -3  215.46    8.79
   7  -2  -2  254.85   13.01
  -7   2   2  225.20   10.85
  -7  -2   2  252.20   12.75
   7   2  -2  230.03   11.80
  -7  -2   2  234.35   12.07
   7  -2  -2  212.10    8.80
   7   2  -2  229.16   11.39
   7  -2  -1  355.65   16.06
   7   2  -1  363.75   14.76
  -7   2   1  393.72   15.88
  -7   2   1  362.10   14.75
  -7  -2   1  391.20   16.11
  -7  -2   1  378.38   12.59
   7   2  -1  355.61   14.50
  -7   2   1  398.53   16.96
  -7   2   0  492.83   20.13
   7   2   0  447.85   17.57
   7  -2   0  469.96   19.35
  -7   2   0  461.47   18.23
  -7   2   0  500.80   18.87
  -7  -2   0  478.51   16.29
  -7  -2   0  451.59   18.41
  -7  -2   0  462.62   18.02
   7   2   0  481.68   18.85
   7   2   1  578.50   20.55
   7  -2   1  575.46   22.42
  -7   2  -1  583.76   21.29
  -7  -2  -1  567.63   21.15
  -7  -2  -1  577.31   20.11
   7   2   1  620.65   22.19
  -7  -2  -1  595.84   20.90
   7  -2   1  576.14   20.16
   7   2   2  129.45    7.21
  -7   2  -2  136.03    7.70
   7  -2   2  141.19    8.52
  -7   2  -2  126.74    8.06
  -7   2  -2  131.18    6.33
   7  -2   2  138.05    7.24
  -7   2  -2  128.53    6.25
   7   2   2  143.75    8.58
  -7   2  -3  701.27   22.43
  -7  -2  -3  706.24   22.56
   7   2   3  688.57   23.30
  -7   2  -3  653.15   23.73
   7  -2   3  646.68   24.07
  -7  -2  -3  634.45   21.78
   7  -2   3  694.50   27.51
   7   2   3  729.38   25.67
   7  -2   3  696.38   23.72
   7   2   4   42.93    4.79
   7  -2   4   35.31    3.98
  -7   2  -4   39.34    3.54
   7  -2   4   34.49    5.11
  -7  -2  -4   45.39    3.65
  -7   2  -4   44.83    4.53
  -7   2  -4   38.00    3.57
   7  -2   5    0.45    0.97
  -7   2  -5    1.28    1.01
  -7   2  -5    0.42    0.91
   7  -2   5   -0.78    1.67
  -7  -2  -5    0.64    1.06
   7   2   5   -0.52    1.11
  -7  -2  -6  373.07   15.95
  -7   2  -6  356.86   15.06
  -7   2  -6  346.53   15.40
  -7  -2  -6  342.96   15.25
  -7  -2  -6  347.75   15.26
  -7  -2  -6  360.13   15.07
  -7  -2  -6  374.83   15.22
   7  -2   6  346.59   19.39
  -7   2  -6  372.07   14.80
  -7   2  -7   -0.73    1.05
  -7   2  -7   -1.26    1.34
  -7  -2  -7   -0.42    1.13
  -7  -2  -7    0.43    1.16
  -7   2  -7   -0.49    1.15
  -7  -2  -7   -0.47    1.28
  -7  -2  -7    0.43    1.31
  -7  -2  -7    0.46    1.17
  -7   2  -8  229.73   11.40
  -7   2  -8  226.74   12.25
  -7  -2  -8  217.11   11.92
  -7  -2  -8  209.54   11.16
  -7   2  -8  217.79   11.06
  -7  -2  -8  238.13   11.94
  -7   2  -8  230.45   10.63
  -7   2  -9    0.74    1.33
  -7  -2  -9    4.02    1.87
  -7   2  -9    1.87    1.25
  -7  -2  -9    0.76    1.26
  -7  -2 -10  203.89    9.21
  -7   2 -10  197.59    9.14
   7   3 -11   95.65    4.36
   7   3 -10    4.02    1.44
   7  -3 -10    6.21    1.59
   7   3  -9   61.90    4.98
   7  -3  -9   48.53    4.56
   7  -3  -9   64.35    5.34
   7  -3  -9   58.67    5.45
   7   3  -9   55.32    4.84
   7  -3  -8   54.35    5.05
   7  -3  -8   56.99    5.59
   7  -3  -8   55.90    5.81
  -7  -3   7   65.42    8.53
   7  -3  -7   65.62    6.15
  -7   3   7   64.70    8.86
   7   3  -7   58.72    7.36
   7  -3  -7   59.97    5.45
  -7  -3   7   60.35    7.68
  -7  -3   6  232.72   16.66
   7  -3  -6  255.93   13.13
   7  -3  -6  245.25   13.43
   7   3  -6  221.46   15.09
   7   3  -6  239.40   16.19
  -7   3   6  252.94   17.59
   7  -3  -6  241.41   11.89
  -7  -3   6  278.95   17.26
   7   3  -5 1233.09   44.82
  -7  -3   5 1252.79   48.49
   7  -3  -5 1373.50   42.42
   7  -3  -5 1200.63   45.56
   7   3  -5 1214.87   46.49
   7   3  -5 1261.34   46.33
  -7   3   5 1400.67   49.70
  -7  -3   5 1252.90   47.43
   7  -3  -5 1266.25   40.51
  -7  -3   4   65.39    7.54
   7   3  -4   75.14    7.64
  -7   3   4   72.51    6.55
   7   3  -4   66.38    6.42
  -7   3   4   74.76    8.38
   7  -3  -4   66.17    7.15
   7  -3  -4   63.88    5.64
   7   3  -4   77.95    7.48
  -7  -3   4   72.66    8.29
   7  -3  -4   72.18    5.20
  -7   3   3   40.54    6.03
  -7  -3   3   44.10    5.87
   7   3  -3   40.28    5.40
  -7   3   3   52.78    6.67
  -7   3   3   37.13    4.78
   7   3  -3   39.31    5.31
  -7  -3   3   28.13    4.76
   7  -3  -3   34.77    5.04
   7   3  -3   31.44    4.72
  -7  -3   3   46.46    6.28
   7  -3  -3   39.78    3.69
   7   3  -2   10.24    2.73
  -7  -3   2   14.62    3.32
  -7   3   2    7.95    2.26
   7   3  -2   13.68    3.06
   7  -3  -2    8.52    2.22
  -7  -3   2    7.95    2.87
   7   3  -2   11.32    2.78
  -7  -3   2    9.36    2.81
  -7   3   2   10.99    3.12
  -7   3   1   47.51    6.16
   7   3  -1   48.94    5.60
  -7   3   1   45.00    5.90
  -7   3   1   49.81    5.69
   7  -3  -1   52.53    5.86
  -7  -3   1   50.19    5.98
  -7  -3   1   52.04    4.63
   7   3  -1   43.29    5.37
  -7  -3   1   47.52    5.77
  -7  -3   1   53.65    5.98
  -7  -3   0 1287.91   44.08
   7   3   0 1305.62   43.68
  -7   3   0 1386.20   45.48
  -7   3   0 1298.78   44.31
  -7   3   0 1283.75   38.82
  -7  -3   0 1252.81   41.20
   7  -3   0 1302.55   45.38
  -7  -3   0 1305.62   44.10
   7   3   0 1290.21   44.85
   7   3   1  343.50   17.09
  -7   3  -1  332.58   12.67
   7   3   1  332.09   16.03
  -7   3  -1  358.03   17.38
  -7   3  -1  356.31   13.26
  -7  -3  -1  344.71   15.27
   7  -3   1  366.55   18.61
  -7  -3  -1  342.65   16.08
  -7  -3  -1  366.42   16.92
   7   3   2   31.62    4.64
  -7   3  -2   34.05    3.42
  -7   3  -2   27.53    2.96
  -7  -3  -2   39.75    3.84
   7   3   2   35.53    4.51
  -7   3  -2   27.76    4.31
  -7   3  -2   40.48    5.16
  -7  -3  -2   34.82    4.36
  -7  -3  -2   35.43    4.18
   7  -3   2   26.88    3.83
  -7   3  -3   16.50    2.54
  -7  -3  -3   13.43    2.40
  -7   3  -3   11.17    2.85
  -7   3  -3   10.46    2.92
   7   3   3   18.54    3.28
   7  -3   3   21.43    4.47
  -7  -3  -3   18.67    2.57
   7  -3   3   17.82    3.28
  -7   3  -3   11.40    2.22
   7   3   3   15.49    3.53
   7   3   4   99.26    8.92
  -7   3  -4  110.12    6.89
  -7   3  -4   92.17    6.39
  -7   3  -4   89.93    7.71
  -7  -3  -4  106.48    7.39
   7  -3   4  116.28   10.90
   7  -3   4   81.48    7.40
  -7  -3  -4  113.53    6.82
  -7   3  -5  229.75   11.27
  -7   3  -5  199.95   12.74
  -7  -3  -5  201.37   11.43
   7  -3   5  203.26   15.43
   7   3   5  203.06   13.49
  -7  -3  -5  229.99   10.98
  -7   3  -5  224.08   11.11
  -7   3  -6  198.89   10.38
  -7  -3  -6  176.50    9.74
  -7  -3  -6  162.14    9.34
  -7  -3  -6  153.02   10.05
   7  -3   6  174.05   14.34
  -7  -3  -6  175.65   10.38
  -7   3  -6  157.51    9.30
  -7  -3  -7   80.95    6.90
  -7   3  -7   83.66    6.41
  -7  -3  -7   99.59    7.18
   7  -3   7   80.45    9.73
  -7  -3  -8    4.92    1.89
  -7   3  -8    3.39    1.73
  -7  -3  -8    5.62    1.95
  -7   3  -8    5.28    1.66
  -7   3  -8    2.94    1.42
  -7   3  -9  200.24    9.56
  -7  -3  -9  229.31   10.68
  -7   3  -9  197.56    9.89
  -7   3 -10   26.84    2.70
   7   4 -10   73.08    3.64
   7   4  -9   28.68    2.88
   7  -4  -9   24.53    2.54
   7   4  -9   24.41    2.71
   7  -4  -8   65.82    5.67
   7  -4  -8   61.86    4.80
   7   4  -8   62.67    5.22
   7  -4  -7   76.15    6.78
   7  -4  -7   85.16    6.16
   7  -4  -6  751.04   28.27
   7  -4  -6  715.95   26.15
   7  -4  -5   72.95    5.99
  -7   4   5   94.99   10.18
  -7  -4   5   75.87    9.55
   7   4  -5   82.91    9.14
  -7   4   5   79.86    9.95
   7  -4  -5   82.68    9.07
   7  -4  -5   86.16    7.43
  -7  -4   5   72.34    9.66
  -7  -4   5   76.55    8.97
   7  -4  -4    0.87    1.38
   7   4  -4    1.61    1.54
   7  -4  -4    1.30    1.25
  -7   4   4   -1.02    2.19
   7   4  -4    3.59    2.44
  -7   4   4   -1.09    1.47
   7  -4  -4    4.59    2.78
  -7  -4   4    3.73    1.75
   7  -4  -4    1.61    1.45
  -7  -4   4    1.11    2.14
   7  -4  -4    1.22    1.46
   7  -4  -3   22.86    3.54
   7   4  -3    9.18    3.13
   7  -4  -3   21.36    3.41
  -7   4   3   22.11    5.03
  -7  -4   3   12.45    3.92
   7   4  -3   12.85    3.61
  -7   4   3   19.12    4.11
  -7   4   3   14.60    4.38
   7   4  -3   10.82    3.32
   7  -4  -3   25.39    5.24
  -7  -4   3   22.14    3.19
   7  -4  -3   11.21    2.64
  -7  -4   3   14.60    4.15
   7  -4  -3   16.52    2.88
  -7  -4   2   59.70    8.01
   7  -4  -2   82.18    6.25
  -7   4   2   84.34    9.32
   7   4  -2   52.12    7.02
  -7   4   2   70.42    7.87
   7  -4  -2   60.69    5.88
  -7  -4   2   75.67    5.98
   7  -4  -2   64.06    7.98
  -7  -4   2   78.26    8.62
   7   4  -2   66.47    7.62
   7  -4  -2   75.51    6.50
   7   4  -2   74.51    8.18
   7   4  -1   97.66    9.38
  -7   4   1  112.32   10.88
  -7   4   1  104.76    9.69
   7  -4  -1  100.44    9.43
  -7  -4   1  118.63   10.61
   7  -4  -1  118.25    8.31
  -7  -4   1  107.55    7.29
  -7  -4   1  111.08    8.26
   7   4  -1  105.46    9.43
  -7  -4   1  125.36   10.74
   7  -4  -1  112.46    8.18
   7   4  -1   98.23    9.63
  -7  -4   0   44.09    4.66
  -7  -4   0   50.50    6.82
  -7   4   0   46.65    6.42
   7   4   0   41.55    6.01
  -7   4   0   47.84    6.91
   7  -4   0   45.55    5.08
  -7  -4   0   40.32    4.52
  -7  -4   0   46.00    5.32
   7  -4   0   55.57    7.19
  -7  -4   0   47.66    6.45
   7  -4   0   45.00    5.18
  -7   4   0   49.41    4.06
  -7   4  -1  121.45    7.01
   7   4   1   99.55    9.25
  -7   4  -1  112.73   10.75
  -7  -4  -1  115.05    7.71
  -7  -4  -1   98.43    8.34
   7  -4   1  113.49    8.25
  -7  -4  -1  100.29    7.15
   7  -4   1  106.03    8.02
   7   4   1  120.11   10.63
   7  -4   1  119.93   11.44
  -7  -4  -1  112.01    9.35
  -7   4  -2  179.97    9.24
  -7   4  -2  155.95   12.47
   7   4   2  170.72   12.17
  -7   4  -2  166.78   12.49
   7  -4   2  186.50   14.72
  -7  -4  -2  172.47   11.72
   7  -4   2  165.46   10.04
  -7  -4  -2  158.06    9.20
   7  -4   2  160.53   10.03
   7   4   2  176.72   13.20
  -7   4  -2  146.34    8.15
   7  -4   3   22.94    3.55
   7   4   3   28.28    5.39
   7  -4   3   21.39    3.50
  -7   4  -3   22.17    3.15
  -7  -4  -3   27.47    3.84
   7   4   3   27.62    4.69
  -7   4  -3   26.64    5.00
  -7   4  -3   17.58    4.30
  -7  -4  -3   25.30    3.44
  -7  -4  -3   23.03    3.34
  -7   4  -3   25.04    3.39
  -7   4  -4   34.27    3.97
   7  -4   4   21.89    4.32
  -7   4  -4   22.91    3.57
  -7  -4  -4   25.63    3.43
  -7  -4  -4   24.87    3.56
   7  -4   4   28.72    3.77
   7   4   4   32.36    5.75
   7  -4   4   17.03    5.00
   7  -4   4   26.56    3.61
   7  -4   5   27.20    5.95
  -7   4  -5   19.73    3.25
  -7  -4  -5   17.67    3.12
   7   4   5    9.08    3.18
  -7   4  -5   21.50    4.51
  -7   4  -5   17.69    3.32
  -7   4  -6  181.28   10.34
  -7  -4  -6  194.83   11.42
  -7  -4  -6  193.97   10.48
  -7  -4  -7    0.93    1.27
  -7  -4  -7    0.81    1.30
  -7   4  -7    0.84    1.45
  -7   4  -7    0.40    1.16
  -7   4  -8   61.19    4.59
  -7  -4  -8   55.61    4.66
  -7   4  -8   54.06    4.54
  -7   4  -9    8.38    1.66
  -7  -4  -9   12.34    1.91
   7   5  -8   66.25    3.92
   7  -5  -7  100.27    5.70
   7   5  -7   95.37    6.04
   7  -5  -7  103.98    6.48
  -7  -5   6    0.86    0.91
   7  -5  -6    0.42    1.28
   7   5  -6    1.12    1.24
   7  -5  -6    0.32    0.87
  -7  -5   5  113.42    7.14
   7  -5  -5  106.44    7.72
   7  -5  -5  117.23    7.16
   7  -5  -4   41.76    4.77
   7  -5  -4   40.91    4.36
  -7  -5   4   42.22    4.19
   7  -5  -4   45.11    4.47
  -7  -5   4   43.91    4.59
  -7  -5   3    3.63    1.90
   7  -5  -3    5.28    2.01
  -7  -5   3    3.44    1.60
   7  -5  -3    0.46    1.17
   7  -5  -3    2.49    1.64
  -7  -5   2  571.39   21.99
   7  -5  -2  563.56   21.38
  -7   5   2  542.97   26.73
   7   5  -2  528.74   27.12
   7   5  -2  506.10   26.35
   7  -5  -2  555.75   22.43
   7  -5  -2  565.38   22.58
  -7  -5   2  556.43   21.93
   7  -5  -2  550.57   27.79
  -7  -5   2  522.35   27.69
   7   5  -2  569.17   26.86
  -7  -5   2  568.37   28.05
   7   5  -1    7.07    2.96
  -7  -5   1   21.47    3.41
  -7   5   1   14.94    4.43
  -7   5   1   17.06    4.28
   7   5  -1   14.84    4.33
   7   5  -1   14.38    4.23
   7  -5  -1    9.96    2.63
   7   5  -1   13.92    4.06
  -7  -5   1   13.66    2.87
   7  -5  -1   12.58    4.16
   7  -5  -1   14.99    3.30
  -7  -5   1   13.78    4.13
  -7  -5   0   36.80    4.62
   7   5   0   39.76    6.06
  -7   5   0   46.27    7.65
  -7   5   0   48.47    7.04
   7   5   0   32.78    5.78
   7  -5   0   37.77    4.92
  -7   5   0   40.64    6.50
   7   5   0   35.84    6.38
  -7  -5   0   47.90    5.06
   7  -5   0   38.31    6.39
   7  -5   0   35.12    4.86
  -7  -5  -1   79.82    6.81
   7   5   1   71.71    8.47
  -7   5  -1   66.18    8.87
   7  -5   1   88.16    7.33
   7  -5   1   89.75    7.46
  -7  -5  -1   81.28    6.72
  -7   5  -1   88.62    6.00
   7  -5   1   79.01    9.72
   7  -5   2  103.18   11.55
   7   5   2  110.84   10.43
  -7   5  -2  100.79   10.89
  -7  -5  -2  121.74    8.54
  -7   5  -2  105.51   10.69
   7  -5   2  103.24    8.16
  -7  -5  -2  129.11    8.42
  -7  -5  -2  137.39    8.39
  -7   5  -2  131.95    7.87
   7  -5   2  130.41    8.93
   7   5   2  132.22   12.22
  -7   5  -3   46.71    4.70
  -7   5  -3   58.53    4.74
  -7  -5  -3   53.94    5.24
   7  -5   3   49.30    5.27
  -7  -5  -3   61.80    5.49
  -7  -5  -4   30.52    3.68
   7  -5   4   31.52    3.80
  -7   5  -4   44.40    4.22
  -7   5  -4   29.58    3.78
  -7  -5  -4   34.61    4.04
  -7   5  -5   41.42    4.33
  -7   5  -5   37.83    3.97
  -7  -5  -5   46.57    4.48
  -7   5  -6  244.83   11.42
  -7  -5  -6  269.42   12.50
  -7   5  -6  252.68   11.17
  -7  -5  -6  244.45   11.30
  -7   5  -7   63.88    4.22
  -7   5  -7   62.82    4.49
  -7  -5  -7   74.63    4.81
  -7  -5  -7   59.42    4.65
   7  -6  -4  101.20    5.56
  -7  -6   4   86.38    5.18
   7  -6  -3    8.75    1.86
   7  -6  -3    5.62    1.65
  -7  -6   3    7.76    1.68
   7  -6  -2    7.97    2.13
  -7  -6   2    6.80    1.83
  -7  -6   2    6.48    1.77
   7  -6  -2    5.54    1.63
  -7  -6   1  182.82    9.56
   7  -6  -1  174.06    9.63
   7  -6  -1  168.67    8.71
  -7  -6   1  168.18    9.03
  -7  -6   0   73.69    5.83
   7  -6   0   83.02    6.36
  -7  -6  -1   23.59    3.10
   7  -6   1   27.55    3.64
  -7  -6  -1   29.96    3.69
  -7  -6  -2   75.55    5.41
   7  -6   2   88.72    6.29
  -7  -6  -2   84.38    5.91
  -7  -6  -3    4.06    1.37
   7  -6   3    7.08    1.70
  -7   6  -3    5.23    1.38
  -7  -6  -4    8.82    1.70
  -7   6  -4    4.28    1.20
  -7  -6  -4    8.09    2.09
   7  -6   4    5.61    1.35
  -7  -6  -5    4.21    1.51
  -7   6  -5    6.69    1.59
  -7  -6  -6   12.63    1.65
   7  -7  -1    1.75    0.73
   7  -7   0    1.95    0.77
  -7  -7   0    1.19    0.66
   7  -7   1    4.25    0.92
  -7  -7  -1    6.30    1.14
   8   0 -12    2.03    0.72
   8   0 -11   -0.30    0.91
   8   0 -10   11.37    2.54
   8   0  -9   -0.48    1.39
   8   0  -8  336.22   15.45
  -8   0   8  350.60   22.13
  -8   0   8  342.31   18.87
   8   0  -7    0.42    1.14
   8   0  -7   -1.05    2.02
  -8   0   7   -1.04    1.73
   8   0  -6 3603.53  106.34
   8   0  -6 3847.58  115.81
  -8   0   6 3873.28  115.23
   8   0  -5    1.46    1.72
   8   0  -5    0.32    0.61
  -8   0   5    0.69    1.86
   8   0  -5   -0.48    0.93
  -8   0   4  121.78    8.77
  -8   0   4  110.43    6.22
   8   0  -4  107.12    6.62
   8   0  -4  136.74    9.29
   8   0  -4  124.05    7.92
   8   0  -3    2.16    0.98
  -8   0   3   -0.44    1.03
  -8   0   3   -0.27    0.81
   8   0  -2 1319.59   40.87
  -8   0   2 1249.24   39.77
   8   0  -2 1318.67   40.30
   8   0  -2 1382.77   40.78
  -8   0   1    0.77    0.85
   8   0  -1    1.08    0.97
   8   0  -1   -0.24    0.80
  -8   0   1    1.21    1.09
  -8   0   0 6262.20  172.57
   8   0   0 6420.41  172.82
  -8   0   0 6269.63  173.18
   8   0   0 5943.47  173.01
  -8   0  -1    0.20    0.68
   8   0   1   -0.25    0.68
  -8   0  -1    0.77    0.92
   8   0   1    0.36    0.58
  -8   0  -1    0.69    0.45
   8   0   2 2858.95   81.65
   8   0   2 3047.40   83.72
  -8   0  -2 2948.13   83.85
   8   0   3    0.24    0.65
   8   0   3    0.30    0.29
  -8   0  -3    1.05    0.91
  -8   0  -4 1621.82   48.00
   8   0   4 1596.37   47.25
  -8   0  -5    0.25    0.77
   8   0   5    0.38    0.90
  -8   0  -5    0.23    0.58
  -8   0  -6   44.87    4.07
  -8   0  -6   44.49    3.65
  -8   0  -6   40.81    4.65
  -8   0  -7    0.86    0.91
  -8   0  -7   -0.35    1.17
  -8   0  -7    0.53    1.53
  -8   0  -8  318.42   14.02
  -8   0  -8  326.29   16.14
  -8   0  -9    0.77    1.27
  -8   0  -9   -0.58    1.48
  -8   0 -10   18.20    2.61
  -8   0 -10   26.36    3.99
   8  -1 -11    2.83    1.19
   8   1 -11    5.01    1.54
   8  -1 -10   -0.37    1.12
   8  -1 -10    2.03    1.51
   8   1 -10    3.22    1.59
   8   1  -9    3.29    1.75
   8  -1  -9    2.39    1.52
   8   1  -8    6.58    2.21
   8  -1  -8    3.89    1.87
   8  -1  -8    5.76    1.91
  -8  -1   8    4.44    2.61
  -8  -1   7 1646.05   59.85
   8  -1  -7 1682.31   52.62
   8   1  -7 1625.55   51.92
  -8  -1   7 1639.59   56.42
   8  -1  -7 1678.84   51.66
   8   1  -7 1775.63   62.65
   8   1  -7 1673.73   56.95
  -8  -1   6   70.61    7.78
  -8  -1   6   51.70    6.17
   8  -1  -6   51.85    4.95
  -8  -1   6   66.63    6.90
   8   1  -6   51.21    7.31
   8   1  -6   58.40    6.47
   8  -1  -6   70.95    7.80
   8  -1  -6   68.82    5.00
   8  -1  -5  719.37   26.54
   8   1  -5  774.75   28.56
  -8  -1   5  757.61   28.55
  -8  -1   5  765.65   28.45
   8   1  -5  718.26   27.89
   8  -1  -5  697.42   29.12
   8   1  -5  785.20   31.53
   8  -1  -5  703.65   23.79
   8  -1  -4 2467.11   71.47
   8   1  -4 2339.12   69.18
  -8  -1   4 2421.79   72.31
  -8  -1   4 2397.61   72.54
   8   1  -4 2476.93   72.34
   8  -1  -4 2319.05   72.40
   8  -1  -4 2248.99   67.12
  -8   1   4 2373.79   68.92
   8   1  -3  783.35   27.17
   8  -1  -3  899.96   29.35
  -8  -1   3  865.43   29.32
  -8  -1   3  815.65   29.46
   8   1  -3  874.54   29.52
   8  -1  -3  788.34   26.95
   8  -1  -3  827.45   28.80
   8   1  -3  910.26   29.16
  -8   1   3  831.13   27.47
   8  -1  -2   87.89    6.17
  -8  -1   2   96.29    6.39
  -8  -1   2   82.23    6.21
   8  -1  -2   86.17    5.17
  -8   1   2   82.25    5.49
  -8  -1   2   88.00    6.03
   8   1  -2   89.88    5.83
  -8  -1   1   47.17    4.21
   8   1  -1   42.50    3.90
  -8  -1   1   49.56    4.40
  -8  -1   1   55.01    4.48
  -8   1   1   44.81    3.90
   8   1  -1   39.74    3.45
  -8   1   0   82.81    5.66
   8  -1   0   71.46    5.20
  -8   1   0   78.10    4.64
  -8  -1   0   73.71    4.90
   8   1   0   71.05    4.88
  -8  -1   0   73.37    5.29
  -8  -1   0   63.47    3.83
  -8  -1   0   68.95    5.18
   8   1   0   64.58    4.10
   8  -1   1 1309.95   40.34
   8   1   1 1244.81   37.51
  -8   1  -1 1264.32   38.33
  -8   1  -1 1316.76   40.67
  -8  -1  -1 1325.84   39.38
   8   1   1 1346.21   39.81
  -8  -1  -1 1312.12   40.83
  -8   1  -1 1285.91   40.09
   8   1   1 1336.06   37.81
  -8  -1  -1 1283.09   37.64
  -8   1  -2    2.14    0.70
   8   1   2    2.26    0.59
   8   1   2    2.14    1.00
   8  -1   2    2.47    1.22
  -8  -1  -2   -0.34    0.99
  -8   1  -2    0.90    1.00
   8  -1   2    2.06    0.61
   8   1   2    1.78    0.43
   8   1   3 1689.87   48.52
   8  -1   3 1664.88   48.76
   8  -1   3 1537.80   46.35
  -8   1  -3 1640.52   48.83
   8   1   4  148.82    7.43
  -8   1  -4  133.68    6.31
  -8   1  -4  144.83    7.08
  -8   1  -4  154.59    7.76
  -8  -1  -4  145.87    6.66
  -8   1  -4  155.60    6.93
  -8   1  -5  259.94   10.70
  -8   1  -5  239.14    9.72
  -8   1  -5  238.71   10.00
   8  -1   5  262.11   13.77
  -8  -1  -5  239.97   10.32
  -8  -1  -6   15.82    2.51
  -8  -1  -6   21.95    3.40
  -8   1  -6   19.69    3.22
  -8   1  -6   21.79    2.90
   8  -1   6   25.41    4.11
  -8   1  -6   21.16    2.57
  -8   1  -7  224.73   10.77
  -8   1  -7  197.76   11.88
  -8  -1  -7  242.58   12.66
  -8  -1  -7  230.02   11.28
  -8   1  -7  222.71    9.94
  -8  -1  -7  246.19   11.23
  -8   1  -7  231.83   10.88
  -8  -1  -8  116.03    7.68
  -8   1  -8  147.51    8.33
  -8   1  -8  128.11    7.69
  -8  -1  -8  139.01    8.69
  -8  -1  -8  127.16    9.14
  -8   1  -8  125.46    9.10
  -8   1  -9   48.42    4.23
  -8  -1  -9   42.65    4.35
  -8   1  -9   51.03    4.68
  -8  -1  -9   44.84    5.25
  -8   1  -9   49.88    5.58
  -8  -1 -10   38.07    3.63
  -8   1 -10   34.50    3.43
   8  -2 -11   78.61    4.72
   8   2 -11   76.85    4.62
   8  -2 -10   74.10    5.62
   8   2 -10   83.85    5.74
   8  -2 -10   74.28    5.65
   8   2  -9   89.87    6.36
   8  -2  -9  112.65    7.38
   8  -2  -9  110.55    7.60
   8  -2  -9  106.36    7.79
   8   2  -9  102.31    7.19
   8   2  -8   42.84    6.18
  -8  -2   8   39.43    6.65
   8   2  -8   41.24    4.71
   8  -2  -8   56.17    5.60
  -8   2   8   47.96    7.37
   8  -2  -8   35.70    4.26
  -8  -2   8   40.85    6.42
   8   2  -7   55.21    7.00
  -8  -2   7   47.11    7.16
  -8  -2   7   60.55    7.47
   8  -2  -7   51.91    5.38
   8   2  -7   54.08    8.08
  -8  -2   7   48.89    7.20
   8  -2  -7   61.29    5.29
  -8   2   7   60.37    8.19
   8   2  -6  173.52   12.10
   8   2  -6  188.49   14.47
   8   2  -6  161.20   11.23
  -8  -2   6  161.01   12.43
   8  -2  -6  189.18   10.23
  -8  -2   6  158.82   11.34
  -8   2   6  174.65   13.42
   8  -2  -6  164.80    8.88
  -8  -2   6  162.93   12.60
   8   2  -5    6.66    2.31
  -8  -2   5    6.96    2.68
   8  -2  -5    2.70    1.39
  -8  -2   5    8.42    2.64
   8   2  -5    2.59    1.86
   8   2  -5    3.85    1.85
  -8  -2   5    6.88    2.65
   8  -2  -5    6.05    1.54
   8  -2  -4  614.38   20.81
   8   2  -4  676.71   27.38
   8   2  -4  583.42   22.40
   8  -2  -4  611.08   25.50
  -8  -2   4  678.58   25.85
   8   2  -4  664.67   25.58
  -8  -2   4  608.02   26.21
   8  -2  -4  648.30   24.50
   8  -2  -4  621.07   23.50
  -8  -2   4  646.81   26.42
  -8   2   4  602.07   22.87
   8  -2  -3 1110.93   35.78
   8   2  -3 1092.11   38.19
   8  -2  -3 1164.76   39.93
  -8   2   3 1132.32   36.35
  -8  -2   3 1166.97   39.05
  -8  -2   3 1169.36   40.11
   8  -2  -3 1121.94   37.61
   8   2  -3 1117.94   38.46
  -8  -2   3 1170.26   39.61
   8  -2  -3 1093.96   33.87
   8  -2  -2 1574.06   51.76
  -8   2   2 1618.25   48.85
  -8   2   2 1567.37   50.69
  -8  -2   2 1566.87   50.44
  -8  -2   2 1596.20   51.46
  -8  -2   2 1571.21   50.70
   8   2  -2 1624.31   50.29
   8   2  -2 1612.90   49.85
   8  -2  -2 1496.57   46.08
   8   2  -1   32.74    3.79
   8  -2  -1   32.87    4.32
  -8   2   1   37.01    4.02
  -8   2   1   38.47    4.38
  -8  -2   1   31.81    4.22
  -8  -2   1   32.08    2.54
   8   2  -1   36.47    3.89
   8  -2  -1   31.62    2.27
  -8   2   1   37.61    4.93
   8  -2   0    2.53    1.75
  -8   2   0    3.38    1.57
  -8   2   0    2.82    1.45
   8   2   0    3.09    1.32
   8   2   0    3.48    1.56
  -8  -2   0    2.24    1.22
  -8  -2   0    0.88    1.40
  -8  -2   0    3.22    1.03
   8   2   0    0.66    0.95
   8   2   1   28.34    3.16
   8  -2   1   29.34    3.91
  -8   2  -1   31.22    3.58
  -8  -2  -1   22.04    2.75
  -8   2  -1   24.22    2.38
  -8  -2  -1   22.83    3.27
   8   2   1   33.91    4.00
   8   2   1   25.04    2.85
  -8  -2  -1   29.67    3.35
  -8   2  -2   94.27    6.34
   8   2   2  101.60    6.03
   8  -2   2  100.39    7.19
  -8   2  -2   90.86    5.12
  -8  -2  -2   99.81    5.88
   8   2   2  101.97    7.12
   8   2   2   89.82    5.19
   8  -2   2   99.68    5.87
  -8  -2  -2   93.82    5.30
  -8   2  -2   95.00    5.17
  -8  -2  -3   55.05    3.79
  -8   2  -3   52.65    3.98
  -8  -2  -3   61.06    4.25
   8  -2   3   50.60    4.97
  -8   2  -3   54.63    4.71
   8   2   3   54.80    4.33
   8  -2   3   67.40    6.86
   8   2   3   57.58    5.42
   8  -2   3   57.72    4.58
   8  -2   4    3.25    1.25
  -8   2  -4    5.80    1.50
   8  -2   4    4.36    2.21
  -8   2  -4    3.60    1.45
   8   2   4    6.47    2.03
  -8   2  -4    7.39    2.09
  -8  -2  -4    4.95    1.38
  -8  -2  -5    0.95    1.09
  -8   2  -5    1.95    1.21
   8  -2   5    1.61    1.55
  -8  -2  -5    0.75    1.02
   8   2   5    1.52    1.19
  -8  -2  -5    0.42    1.08
  -8  -2  -6  529.18   21.61
  -8   2  -6  605.83   21.39
  -8  -2  -6  540.14   21.34
  -8   2  -6  558.77   21.73
  -8  -2  -6  548.69   21.18
  -8  -2  -6  567.94   20.80
  -8  -2  -6  559.70   20.84
   8  -2   6  582.27   26.71
  -8   2  -6  568.39   20.59
  -8  -2  -7   24.51    3.70
  -8   2  -7   17.80    2.96
  -8  -2  -7   25.03    3.68
  -8   2  -7   17.00    3.20
  -8  -2  -7   22.86    3.32
  -8   2  -7   17.60    2.76
  -8  -2  -7   23.59    3.24
  -8   2  -8   32.01    3.92
  -8  -2  -8   26.81    4.06
  -8   2  -8   32.34    4.41
  -8  -2  -8   36.16    4.14
  -8   2  -8   35.88    3.74
  -8  -2  -8   33.62    3.90
  -8   2  -8   33.24    3.85
  -8  -2  -9   44.61    4.28
  -8   2  -9   55.22    4.68
  -8   2  -9   53.83    4.77
  -8  -2  -9   54.78    5.24
  -8   2  -9   46.00    5.06
   8  -3 -10   55.40    4.34
   8   3 -10   58.39    4.20
   8   3  -9   90.71    6.17
   8  -3  -9   92.68    6.11
   8  -3  -9   92.04    6.86
   8   3  -9  100.05    6.47
   8  -3  -8   48.30    4.62
   8  -3  -8   45.68    4.90
  -8  -3   7    1.01    1.68
   8  -3  -7    2.33    1.93
   8  -3  -7    0.51    1.54
   8   3  -7    1.72    1.65
  -8   3   7    3.41    2.44
   8  -3  -7    0.41    1.49
  -8  -3   7    0.94    1.81
  -8  -3   6   -1.04    2.00
   8  -3  -6    0.57    1.74
   8  -3  -6    1.00    1.44
   8   3  -6    3.88    2.08
   8   3  -6    1.74    2.21
  -8   3   6   -1.09    2.09
   8  -3  -6    1.20    1.28
  -8  -3   6    2.88    2.26
  -8  -3   5   13.93    4.07
   8  -3  -5   12.95    2.80
   8  -3  -5   15.84    3.64
   8   3  -5   20.33    4.50
   8   3  -5   17.89    3.92
  -8   3   5   14.87    4.16
   8   3  -5   13.83    3.51
  -8  -3   5   11.87    3.73
   8  -3  -5   11.27    2.32
   8  -3  -4  281.97   12.82
  -8  -3   4  299.69   17.31
   8   3  -4  290.92   16.27
   8   3  -4  269.32   16.17
  -8   3   4  268.07   13.94
  -8   3   4  287.48   17.75
   8  -3  -4  285.83   12.80
   8  -3  -4  293.39   16.01
   8  -3  -4  295.02   13.36
   8   3  -4  281.15   15.85
  -8  -3   4  286.01   17.61
   8  -3  -4  288.19   12.22
  -8   3   3 1607.36   55.09
  -8  -3   3 1591.70   53.49
   8   3  -3 1468.48   51.72
   8   3  -3 1517.52   51.51
  -8   3   3 1484.17   50.10
   8   3  -3 1570.97   52.16
  -8  -3   3 1546.13   53.22
   8  -3  -3 1443.26   51.52
  -8  -3   3 1537.77   54.12
   8  -3  -3 1542.39   46.33
  -8  -3   2   87.07    8.00
   8   3  -2   84.68    7.50
  -8   3   2  107.04    8.09
  -8   3   2  108.70    9.27
  -8  -3   2   70.14    7.57
   8   3  -2   88.99    8.02
  -8  -3   2   88.26    5.79
   8  -3  -2   78.35    7.02
  -8  -3   2   78.63    8.03
  -8   3   2   94.83    9.12
  -8   3   1  706.36   30.19
   8  -3  -1  743.27   30.04
   8   3  -1  695.72   27.73
  -8   3   1  673.66   27.50
  -8   3   1  790.19   30.16
  -8  -3   1  737.96   29.08
  -8  -3   1  721.52   24.55
   8  -3  -1  667.31   27.91
  -8  -3   1  729.77   29.00
  -8  -3   1  709.97   28.39
   8   3  -1  685.96   27.12
  -8  -3   0   38.56    4.79
   8   3   0   25.74    3.87
   8  -3   0   36.00    5.29
   8   3   0   32.68    4.44
  -8   3   0   26.44    4.23
  -8   3   0   31.17    4.70
   8   3   0   34.52    4.89
  -8  -3   0   25.09    3.20
   8  -3   0   24.38    4.50
  -8  -3   0   35.38    4.75
  -8   3   0   25.05    2.60
  -8   3  -1   27.53    2.70
  -8  -3  -1   24.05    3.81
   8   3   1   27.64    3.93
  -8   3  -1   21.43    3.93
   8   3   1   24.67    4.28
  -8  -3  -1   22.01    3.27
   8  -3   1   25.32    4.64
  -8  -3  -1   25.72    3.95
  -8   3  -1   21.99    2.58
  -8   3  -2  234.34   10.38
  -8   3  -2  222.24    9.95
  -8  -3  -2  246.49   11.04
  -8   3  -2  240.80   13.44
   8   3   2  234.03   12.44
  -8   3  -2  235.82   13.53
   8   3   2  234.63   13.83
   8  -3   2  216.49   11.90
  -8  -3  -2  224.80   12.15
   8  -3   3  197.66   14.33
   8   3   3  205.45   13.00
  -8   3  -3  211.42    9.83
  -8   3  -3  196.94    9.38
  -8  -3  -3  200.50    9.92
  -8   3  -3  171.82   11.20
   8   3   3  178.22   10.78
   8  -3   3  189.75   11.00
  -8  -3  -3  182.71    9.09
  -8   3  -4    1.12    1.13
   8  -3   4   -0.53    1.15
  -8   3  -4    1.11    1.19
   8   3   4    0.74    1.42
   8  -3   4    1.01    1.37
  -8  -3  -4    1.56    1.03
  -8  -3  -4    0.35    0.94
  -8   3  -5  537.79   20.44
  -8   3  -5  531.68   20.53
   8  -3   5  547.17   27.64
   8   3   5  552.35   24.39
  -8  -3  -5  560.87   20.38
  -8  -3  -6  257.78   12.56
  -8  -3  -6  252.24   13.38
  -8  -3  -6  274.36   12.74
   8  -3   6  260.03   18.13
  -8   3  -6  245.53   12.25
  -8   3  -6  274.29   13.04
   8  -3   7  497.22   26.83
  -8   3  -7  550.08   19.93
  -8   3  -7  540.90   20.69
  -8  -3  -7  531.29   21.76
  -8  -3  -7  539.44   20.98
  -8  -3  -8  282.60   13.24
  -8   3  -8  281.32   13.10
  -8   3  -8  284.10   12.65
  -8  -3  -8  297.92   13.42
  -8   3  -8  279.44   12.47
  -8   3  -9    7.69    1.94
  -8  -3  -9    9.08    2.05
   8   4  -9   44.84    3.53
   8   4  -9   40.25    3.34
   8   4  -8  142.02    8.00
   8  -4  -8  147.48    8.62
   8  -4  -7   75.69    6.73
   8  -4  -7   92.88    6.21
   8  -4  -6   32.54    4.55
   8  -4  -6   29.91    3.73
  -8   4   5  284.75   18.74
   8  -4  -5  278.92   12.68
  -8   4   5  277.35   19.14
   8  -4  -5  236.42   16.18
   8  -4  -5  282.82   14.35
  -8  -4   5  256.62   18.70
  -8  -4   5  234.17   16.74
   8  -4  -4 2373.26   72.32
  -8   4   4 2318.12   81.83
  -8  -4   4 2417.57   82.30
   8   4  -4 2481.02   80.43
  -8   4   4 2458.52   83.30
   8  -4  -4 2614.50   81.26
   8  -4  -4 2452.37   73.32
  -8  -4   4 2445.89   72.22
   8  -4  -4 2467.45   74.98
   8   4  -4 2296.32   78.58
  -8  -4   4 2472.59   83.49
   8  -4  -4 2429.61   73.21
   8  -4  -3   30.61    4.17
   8  -4  -3   29.44    3.57
  -8   4   3   29.37    5.84
  -8  -4   3   32.83    5.84
   8   4  -3   28.19    5.12
  -8   4   3   28.78    4.94
   8  -4  -3   33.82    5.81
  -8  -4   3   26.07    3.55
   8  -4  -3   32.13    4.28
   8   4  -3   38.76    5.96
   8  -4  -3   27.83    4.11
  -8  -4   3   35.91    6.38
   8   4  -2  429.77   21.93
   8  -4  -2  434.93   18.35
  -8   4   2  399.93   16.37
  -8   4   2  369.68   22.13
  -8   4   2  402.03   23.03
  -8   4   2  425.45   21.20
   8  -4  -2  394.87   17.82
  -8  -4   2  411.65   16.96
   8  -4  -2  461.10   23.24
   8  -4  -2  388.14   16.86
  -8  -4   2  413.45   22.56
  -8  -4   2  415.99   22.13
   8   4  -2  388.24   20.54
  -8  -4   1   44.22    6.38
   8   4  -1   36.68    5.50
  -8   4   1   42.62    6.14
  -8   4   1   54.01    7.38
   8   4  -1   45.37    6.27
  -8  -4   1   47.64    6.72
   8  -4  -1   44.22    6.22
   8  -4  -1   37.77    4.74
  -8  -4   1   38.07    4.29
   8   4  -1   43.94    6.46
   8  -4  -1   37.66    4.76
  -8   4   1   40.00    4.27
  -8   4   0  133.00    7.30
  -8  -4   0  143.01    8.88
  -8   4   0  148.47   12.33
   8   4   0  154.28   11.48
  -8   4   0  130.33   11.09
   8  -4   0  137.00    9.27
  -8  -4   0  145.25    8.69
  -8  -4   0  132.30    9.25
   8  -4   0  144.81   12.27
  -8  -4   0  137.59   11.18
   8   4   0  128.70   10.29
  -8  -4   0  153.40   11.80
   8  -4   0  154.93    9.78
   8   4   1  155.03   10.92
   8   4   1  154.92   11.41
  -8   4  -1  140.48   12.09
   8   4   1  160.61   12.54
   8  -4   1  159.18   10.12
  -8  -4  -1  157.80   10.50
   8  -4   1  150.66    9.91
  -8  -4  -1  149.82    8.98
   8  -4   1  148.45   13.02
  -8  -4  -1  137.23   10.78
  -8   4  -1  160.53    8.38
  -8   4  -2   32.95    3.53
  -8   4  -2   29.10    3.61
   8   4   2   36.85    5.36
  -8   4  -2   32.52    5.66
  -8   4  -2   30.15    5.46
   8  -4   2   32.17    6.45
   8   4   2   28.82    5.42
   8  -4   2   32.71    4.37
   8  -4   2   31.39    4.28
  -8  -4  -2   37.03    4.20
  -8   4  -3  256.25   12.18
  -8  -4  -3  270.61   13.12
  -8   4  -3  253.73   15.94
   8  -4   3  246.81   12.78
  -8  -4  -3  223.37   11.61
   8  -4   3  229.40   12.43
   8   4   3  235.32   16.20
  -8  -4  -3  247.50   11.90
  -8   4  -3  254.16   11.67
  -8  -4  -4  737.50   26.40
   8  -4   4  735.15   26.53
  -8  -4  -4  696.86   25.61
  -8   4  -4  800.92   27.21
  -8   4  -4  746.22   26.31
   8  -4   4  753.94   35.73
   8  -4   4  697.97   26.22
   8   4   4  720.29   32.37
   8   4   5   62.59    7.81
  -8   4  -5   65.25    5.67
  -8   4  -5   58.18    5.50
   8  -4   5   52.57    8.49
  -8  -4  -5   65.43    5.76
  -8  -4  -6  184.95   10.15
  -8  -4  -6  205.36   11.56
  -8  -4  -6  182.34   10.22
  -8   4  -6  185.49   10.36
  -8  -4  -7    5.14    1.90
  -8   4  -7    4.90    1.84
  -8   4  -7    3.96    1.39
  -8   4  -7    4.32    1.73
  -8  -4  -7    2.71    1.71
  -8   4  -8   14.26    2.30
  -8  -4  -8   10.40    2.03
  -8   4  -9  100.59    5.56
   8   5  -8   18.23    1.85
   8  -5  -7  210.69    8.95
   8  -5  -7  224.88   10.17
   8   5  -7  213.49    9.75
   8  -5  -6   42.97    3.82
   8  -5  -6   41.12    4.38
  -8  -5   6   38.15    3.64
   8   5  -6   40.51    4.17
   8  -5  -5  370.28   14.96
   8  -5  -5  375.76   16.28
   8  -5  -4  150.36    8.79
   8  -5  -4  155.87    9.47
   8  -5  -4  167.39    8.93
  -8  -5   4  153.53    9.09
   8  -5  -3  625.15   22.78
   8  -5  -3  592.67   23.07
   8  -5  -3  636.34   23.85
  -8  -5   3  650.08   23.42
   8  -5  -3  615.97   23.81
  -8  -5   3  611.78   23.60
   8  -5  -2  702.16   24.61
  -8  -5   2  721.34   25.67
  -8   5   2  601.69   31.64
  -8   5   2  637.11   29.81
   8   5  -2  634.16   30.90
   8   5  -2  622.03   30.08
   8  -5  -2  714.35   26.30
   8  -5  -2  713.48   26.27
  -8  -5   2  655.82   24.98
   8  -5  -2  667.10   31.48
  -8  -5   2  659.59   31.79
   8   5  -2  628.53   29.43
  -8  -5   2  649.59   31.13
   8   5  -1   15.45    3.90
  -8  -5   1   21.26    3.45
  -8   5   1   26.32    5.73
  -8   5   1   19.58    4.51
   8  -5  -1   19.60    3.72
   8  -5  -1   21.04    5.27
  -8  -5   1   22.29    3.52
   8   5  -1   21.78    4.88
   8  -5  -1   23.40    3.82
  -8  -5   1   15.79    4.16
   8   5   0   -0.81    1.11
  -8  -5   0    2.97    1.84
  -8   5   0    1.12    1.52
  -8   5   0   -0.96    2.05
   8   5   0    1.82    1.51
  -8  -5   0    1.47    1.33
   8  -5   0    4.00    1.98
   8  -5   0    1.71    1.73
   8   5   0    1.02    1.70
  -8   5   0    0.93    1.54
   8  -5   1   30.56    6.08
   8  -5   1   45.25    5.25
  -8  -5  -1   30.67    4.12
  -8  -5  -1   32.97    4.43
  -8   5  -1   29.88    6.04
   8   5   1   24.50    5.05
   8  -5   1   31.50    4.51
  -8   5  -1   38.67    3.92
   8  -5   2    3.78    1.80
  -8   5  -2    8.98    2.13
  -8   5  -2    1.98    1.91
  -8  -5  -2   11.09    2.53
   8  -5   2   10.59    3.91
  -8  -5  -2    9.90    2.64
   8   5   2    7.21    3.13
   8  -5   2    4.82    2.06
  -8  -5  -3  313.41   14.08
  -8  -5  -3  321.07   14.38
   8  -5   3  323.57   15.07
   8  -5   3  320.50   14.89
  -8   5  -3  308.40   13.91
  -8   5  -3  309.66   13.08
  -8   5  -4   43.23    4.40
  -8  -5  -4   36.64    4.05
  -8   5  -4   37.74    3.85
   8  -5   4   40.15    4.29
  -8   5  -5  195.89   10.04
  -8  -5  -5  212.79   11.44
  -8   5  -5  179.79    9.39
  -8  -5  -5  195.66    9.82
  -8   5  -6   51.27    4.53
  -8  -5  -6   61.57    5.45
  -8   5  -6   59.14    4.58
  -8  -5  -6   55.14    4.50
  -8   5  -7   10.29    1.67
  -8  -5  -7   11.61    1.83
  -8   5  -7   10.88    1.87
  -8  -5  -7    9.66    1.95
  -8  -6   4   13.04    1.89
   8  -6  -4   12.18    1.77
   8  -6  -3   24.13    2.90
   8  -6  -3   19.97    2.48
  -8  -6   3   23.18    2.86
   8  -6  -2   49.99    4.59
  -8  -6   2   50.39    4.45
   8  -6  -2   51.57    4.12
   8  -6  -1   43.20    4.54
  -8  -6   1   43.10    4.23
   8  -6  -1   35.88    3.60
  -8  -6   0  213.72   10.74
   8  -6   0  219.16   11.16
   8  -6   1  195.55   10.19
  -8  -6  -1  183.79    9.57
  -8  -6  -1  180.70    9.00
  -8  -6  -2   16.23    2.37
   8  -6   2   15.05    2.66
  -8  -6  -3   23.80    2.74
  -8   6  -3   21.31    2.44
  -8  -6  -3   22.08    3.33
   8  -6   3   25.14    3.00
  -8   6  -4  141.73    7.03
   8  -6   4  155.77    7.03
  -8  -6  -4  171.35    8.55
  -8  -6  -4  152.30    7.23
  -8  -6  -6    7.41    1.28
   8  -7   0    6.31    1.13
   9   0 -11    0.28    0.92
   9   0 -10   18.67    3.02
   9   0  -9    2.33    1.79
   9   0  -8  180.63   10.28
  -9   0   8  154.57   12.34
   9   0  -7    0.42    1.14
   9   0  -7   -1.08    2.07
  -9   0   7   -1.09    2.09
   9   0  -6  143.77    8.05
   9   0  -6  137.71   11.91
  -9   0   6  146.69   12.13
   9   0  -5   -0.77    1.64
   9   0  -5    0.37    0.71
  -9   0   5   -0.74    1.58
   9   0  -5    0.24    0.77
  -9   0   4  407.24   18.49
  -9   0   4  385.30   15.04
   9   0  -4  383.25   18.42
   9   0  -4  381.96   15.71
  -9   0   3   -0.31    0.98
   9   0  -3    1.05    1.16
   9   0  -3    0.40    0.86
   9   0  -2 2378.38   69.00
  -9   0   2 2398.66   69.76
  -9   0   2 2262.99   67.88
   9   0  -2 2291.11   68.18
   9   0  -2 2287.87   68.48
  -9   0   1   -0.29    0.93
   9   0  -1   -0.30    0.87
   9   0  -1   -0.27    0.82
  -9   0   1    0.69    0.88
  -9   0   0 1371.07   42.06
   9   0   0 1374.69   41.58
  -9   0   0 1400.25   41.54
   9   0   0 1351.26   42.10
  -9   0  -1    0.24    0.72
   9   0   1    0.29    0.73
   9   0   1   -0.21    0.58
  -9   0  -1   -0.11    0.42
  -9   0  -1    0.88    1.05
   9   0   2  110.53    5.06
   9   0   2  105.98    6.12
  -9   0  -2   98.51    6.10
   9   0   3   -0.28    0.76
  -9   0  -3   -0.61    0.97
   9   0   4  892.49   28.57
  -9   0  -4  888.24   27.82
  -9   0  -4  911.16   29.29
  -9   0  -5    0.98    0.81
   9   0   5   -0.42    1.00
  -9   0  -5   -0.51    0.85
  -9   0  -6 1941.18   59.30
  -9   0  -6 1876.40   56.09
  -9   0  -7    1.01    1.21
  -9   0  -7    0.55    1.67
  -9   0  -7   -0.30    0.86
  -9   0  -8   42.94    5.41
  -9   0  -8   45.81    4.35
  -9   0  -9    0.58    1.48
  -9   0  -9    0.35    1.02
  -9   0 -10  226.19   12.04
   9  -1 -11    1.81    1.08
   9   1 -11    2.80    1.20
   9  -1 -10   -0.73    1.16
   9   1 -10   -0.76    1.20
   9  -1  -9   29.00    3.91
   9   1  -9   31.13    4.03
   9  -1  -8  188.09   10.50
   9   1  -8  162.98    9.90
  -9  -1   8  184.75   15.28
  -9  -1   7    2.05    2.61
   9   1  -7    3.74    1.87
   9  -1  -7    2.22    1.60
   9   1  -7    2.30    2.71
  -9  -1   7    3.11    2.11
   9  -1  -7    1.52    1.37
   9   1  -7    0.79    1.52
  -9  -1   6   17.47    4.15
   9   1  -6   20.55    2.85
   9  -1  -6   25.63    3.45
  -9  -1   6   28.23    4.58
   9  -1  -6   23.04    2.91
   9   1  -6   26.85    4.48
   9   1  -6   25.07    5.22
   9  -1  -6   21.06    4.40
   9  -1  -5  250.45   12.85
   9  -1  -5  249.66   10.36
  -9  -1   5  251.83   14.01
   9   1  -5  260.52   13.94
   9  -1  -5  260.43   14.83
   9   1  -5  275.59   16.35
  -9  -1   5  237.30   13.90
   9   1  -5  252.95   14.07
  -9  -1   5  260.26   15.17
   9  -1  -4   64.41    5.76
   9   1  -4   54.67    4.69
  -9  -1   4   54.15    5.57
  -9   1   4   52.90    4.49
   9  -1  -4   56.45    3.67
   9  -1  -4   65.43    6.18
  -9  -1   4   54.56    5.72
   9   1  -4   43.86    5.17
   9  -1  -3 1076.33   35.36
   9   1  -3 1000.01   33.39
  -9  -1   3 1069.70   35.64
  -9   1   3 1014.32   33.47
   9  -1  -3  983.53   32.38
   9   1  -3 1121.19   35.20
   9   1  -3 1077.94   35.44
  -9  -1   3 1025.79   35.64
   9  -1  -2 1307.70   41.28
  -9  -1   2 1306.58   41.39
  -9   1   2 1283.73   40.04
  -9  -1   2 1295.98   40.81
   9  -1  -2 1180.59   38.46
  -9  -1   2 1269.43   41.53
   9   1  -2 1331.30   40.37
  -9  -1   1 2217.16   66.47
  -9  -1   1 2172.65   64.80
  -9  -1   1 2276.78   67.08
  -9  -1   1 2235.19   66.56
  -9   1   1 2220.22   65.83
  -9  -1   1 2266.31   65.86
   9   1  -1 2132.48   65.86
   9   1  -1 2276.18   65.12
  -9   1   0 1661.70   49.65
   9  -1   0 1597.66   49.37
  -9   1   0 1566.96   47.45
  -9  -1   0 1578.73   46.77
  -9  -1   0 1632.82   49.66
  -9   1   0 1582.22   48.70
   9   1   0 1521.87   48.30
  -9  -1   0 1621.06   48.27
   9   1   0 1631.96   47.22
   9  -1   1  422.41   16.14
  -9   1  -1  400.65   13.43
  -9   1  -1  377.72   13.83
   9   1   1  392.69   15.27
  -9  -1  -1  404.72   14.95
  -9  -1  -1  399.07   13.19
   9   1   1  417.59   13.65
  -9   1  -1  417.85   16.22
  -9   1  -1  409.22   15.89
  -9  -1  -1  376.93   16.02
   9   1   2   45.16    3.78
   9  -1   2   49.59    4.37
  -9   1  -2   36.60    2.57
   9   1   2   40.07    2.08
  -9   1  -2   37.10    3.71
  -9  -1  -2   42.50    4.20
  -9   1  -3  864.30   26.44
  -9   1  -3  837.71   28.40
   9   1   3  858.51   27.70
   9  -1   3  840.94   28.36
  -9   1  -4   25.06    2.81
   9   1   4   30.99    3.10
  -9   1  -4   30.55    2.85
  -9   1  -4   33.07    2.92
  -9   1  -4   31.13    3.41
  -9  -1  -4   27.12    2.53
  -9  -1  -5  402.30   14.86
  -9   1  -5  403.90   14.86
  -9   1  -5  397.93   14.52
  -9   1  -5  423.48   15.52
   9  -1   5  409.16   18.98
  -9   1  -6  916.42   29.60
  -9   1  -6  880.04   31.32
  -9  -1  -6  898.01   31.34
   9  -1   6  870.62   33.57
  -9  -1  -6  952.43   31.13
  -9  -1  -6  906.86   29.40
  -9   1  -6  902.26   28.68
  -9   1  -6  824.20   27.80
  -9  -1  -7 1402.39   46.59
  -9   1  -7 1582.94   46.62
  -9   1  -7 1527.23   49.11
  -9  -1  -7 1464.07   48.63
  -9  -1  -7 1519.63   46.81
  -9  -1  -7 1484.72   46.02
  -9   1  -7 1467.72   45.77
  -9   1  -7 1455.03   44.90
  -9  -1  -8  173.61   10.76
  -9   1  -8  160.98   10.48
  -9   1  -8  173.42    9.08
  -9  -1  -8  151.49    8.73
  -9   1  -8  157.49    8.77
  -9  -1  -9    8.85    2.72
  -9   1  -9   11.15    2.89
  -9   1  -9   11.80    2.09
  -9  -1  -9   10.73    2.17
  -9   1  -9    7.24    1.95
   9   2 -11    5.99    1.27
   9  -2 -10   18.42    2.77
   9  -2 -10   14.25    2.40
   9   2 -10   15.48    2.49
   9   2  -9   18.92    2.79
   9  -2  -9   24.59    3.79
   9   2  -9   23.04    3.36
   9  -2  -9   25.52    3.60
   9   2  -8    2.51    1.80
  -9   2   8    2.14    2.05
   9  -2  -8    1.63    1.36
   9  -2  -8    4.35    1.67
   9   2  -8    0.89    1.48
  -9  -2   8    0.97    1.86
  -9  -2   8   -1.08    1.47
   9   2  -7  151.49   11.82
   9   2  -7  161.14   14.46
  -9   2   7  157.13   13.45
   9  -2  -7  160.15    8.81
   9  -2  -7  126.92    8.70
  -9  -2   7  126.82   11.76
  -9  -2   7  128.35   12.24
  -9  -2   7  132.59   11.49
   9   2  -6  116.82    9.91
   9   2  -6  109.77   11.42
  -9  -2   6   94.26    8.90
  -9   2   6  107.59   10.62
   9  -2  -6  104.01    6.67
   9  -2  -6  117.16    7.73
  -9  -2   6   99.97    9.93
   9   2  -6  105.22    9.13
  -9  -2   6  104.23   10.00
   9   2  -5  110.50    9.19
   9   2  -5  111.08   10.48
   9  -2  -5  104.49    6.27
  -9  -2   5   92.78    8.61
   9  -2  -5  112.24    7.35
  -9  -2   5  100.68    9.49
  -9  -2   5  109.31    9.79
   9   2  -5  114.28    9.29
   9  -2  -4 1188.32   40.38
   9   2  -4 1164.93   39.65
   9  -2  -4 1258.23   43.57
  -9  -2   4 1289.35   43.39
   9  -2  -4 1226.73   37.32
  -9   2   4 1256.56   40.29
   9  -2  -4 1204.46   40.93
  -9  -2   4 1204.13   43.68
  -9  -2   4 1228.17   44.35
   9   2  -4 1298.57   43.20
   9   2  -3   96.58    7.42
   9  -2  -3   89.60    6.10
   9  -2  -3   94.10    8.08
  -9  -2   3   99.50    7.95
  -9  -2   3   98.09    8.03
   9   2  -3  100.89    7.79
   9  -2  -3   94.33    6.96
   9  -2  -3   87.35    4.88
  -9  -2   3   77.63    7.42
   9  -2  -2  134.78    9.40
  -9   2   2  129.82    7.74
  -9  -2   2  113.66    8.35
  -9   2   2  134.60    8.89
  -9  -2   2  127.82    9.12
  -9  -2   2  125.07    6.55
   9  -2  -2  107.78    6.10
   9   2  -2  113.35    7.80
   9   2  -1  182.36    9.36
   9  -2  -1  142.82    6.51
   9  -2  -1  160.43   10.31
  -9   2   1  175.55    9.46
  -9   2   1  162.63    9.70
   9   2  -1  169.74    9.89
  -9  -2   1  156.05    6.35
  -9  -2   1  174.63   10.36
  -9  -2   1  173.35    8.03
  -9  -2   0 2512.39   71.80
   9   2   0 2357.42   71.00
   9   2   0 2395.80   71.18
   9  -2   0 2436.92   74.39
  -9   2   0 2354.99   72.53
  -9   2   0 2378.24   73.00
  -9  -2   0 2324.09   68.68
  -9  -2   0 2426.53   73.40
   9   2   0 2566.16   73.43
  -9  -2   0 2403.34   73.30
  -9  -2   0 2485.18   70.22
  -9   2  -1   37.35    4.09
   9   2   1   32.68    3.43
   9  -2   1   39.36    4.74
  -9   2  -1   41.80    3.20
  -9  -2  -1   30.27    2.05
   9   2   1   35.17    4.27
   9   2   1   36.84    3.44
  -9  -2  -1   45.82    4.03
  -9  -2  -2    1.19    0.88
   9  -2   2    1.01    1.29
   9   2   2    4.03    1.33
  -9   2  -2    1.80    1.10
   9   2   2    2.81    1.42
  -9   2  -2    1.64    0.93
   9   2   2    0.90    0.72
   9  -2   2    2.18    0.94
  -9  -2  -2    0.90    0.87
  -9   2  -2    2.49    1.02
  -9   2  -3  867.98   27.45
  -9  -2  -3  874.54   27.52
  -9   2  -3  822.86   28.26
   9  -2   3  836.46   30.24
   9   2   3  923.17   30.94
   9  -2   3  836.22   27.69
  -9  -2  -3  843.67   26.59
   9  -2   4   27.85    4.97
  -9   2  -4   28.16    3.24
   9   2   4   45.78    4.90
  -9  -2  -4   40.62    3.43
  -9   2  -4   35.21    4.29
  -9   2  -4   44.20    3.80
  -9   2  -5   43.18    4.45
  -9  -2  -5   40.73    4.35
   9  -2   5   38.68    5.88
  -9  -2  -5   46.66    4.82
  -9  -2  -5   52.94    4.80
  -9  -2  -5   43.05    3.92
  -9   2  -5   43.09    4.05
  -9   2  -6  434.64   17.32
  -9  -2  -6  414.83   17.66
  -9   2  -6  410.10   17.78
   9  -2   6  399.86   21.85
  -9  -2  -6  432.51   18.29
  -9  -2  -6  418.77   16.57
  -9  -2  -6  443.05   17.04
  -9   2  -6  433.01   16.77
  -9   2  -6  425.58   16.25
  -9  -2  -7  887.44   31.24
  -9   2  -7  837.72   31.14
  -9  -2  -7  873.33   31.23
  -9   2  -7  839.14   29.10
  -9  -2  -7  868.56   29.59
  -9  -2  -7  927.01   30.43
  -9   2  -7  850.88   28.32
  -9   2  -7  885.67   29.53
  -9   2  -7  897.95   30.38
  -9   2  -8  412.62   16.77
  -9  -2  -8  376.02   16.21
  -9   2  -8  434.99   18.21
  -9  -2  -8  417.37   17.81
  -9  -2  -8  412.31   16.96
  -9  -2  -8  384.45   15.98
  -9   2  -8  383.66   15.86
  -9   2  -8  390.97   15.57
  -9   2  -9    4.32    1.62
  -9  -2  -9    5.01    1.48
  -9   2  -9    4.07    1.38
  -9  -2  -9    1.81    1.57
  -9   2  -9    5.55    1.88
   9  -3 -10    6.94    1.61
   9   3 -10    7.53    1.53
   9   3  -9  119.44    7.14
   9  -3  -9  123.75    7.07
   9   3  -9  124.24    7.26
   9  -3  -8    4.04    1.50
   9  -3  -8    1.34    1.48
   9   3  -8    1.60    1.49
  -9  -3   7    6.22    2.99
  -9  -3   7    4.08    2.77
   9  -3  -7    8.70    2.55
   9  -3  -7    2.47    1.64
   9   3  -7    8.66    3.11
  -9   3   7    3.46    2.48
   9  -3  -7    4.36    1.66
  -9  -3   7    5.78    2.78
  -9  -3   6   12.66    4.19
   9  -3  -6   18.23    3.29
   9   3  -6   11.11    3.64
   9   3  -6    9.68    3.29
  -9   3   6   18.95    4.92
   9  -3  -6   13.29    2.60
  -9  -3   6   11.86    3.81
   9   3  -5  339.88   18.70
  -9  -3   5  333.74   20.60
   9  -3  -5  399.55   16.61
   9   3  -5  383.81   21.04
  -9   3   5  390.86   21.93
   9  -3  -5  348.63   14.83
   9  -3  -5  382.94   19.27
  -9  -3   5  360.22   20.60
   9   3  -4   -0.74    1.43
  -9  -3   4    0.87    1.67
   9  -3  -4    2.77    1.37
   9   3  -4    3.05    2.07
  -9   3   4    3.71    2.51
   9  -3  -4    2.88    1.27
   9   3  -4    4.11    2.23
   9  -3  -4    4.93    2.34
  -9  -3   4    0.94    1.56
   9  -3  -4    0.39    0.84
  -9   3   3  113.75   10.59
  -9  -3   3  102.18    9.56
   9   3  -3   98.86    8.65
  -9   3   3  111.20    8.36
  -9  -3   3  105.01    9.94
  -9  -3   3  102.33    6.39
   9  -3  -3   97.51    6.98
   9  -3  -3   93.14    8.66
  -9  -3   3  103.78    9.38
   9   3  -3  101.23    8.93
   9  -3  -3  100.67    6.01
   9   3  -2    6.18    2.14
  -9  -3   2    1.39    1.49
  -9   3   2    0.79    1.69
  -9   3   2    2.93    1.87
   9  -3  -2    0.59    1.13
  -9  -3   2    1.56    1.98
   9   3  -2    0.69    1.14
  -9  -3   2    2.94    2.00
  -9   3   2    4.33    2.35
   9   3  -1   63.58    6.44
   9  -3  -1   67.31    7.61
  -9   3   1   69.10    6.71
  -9   3   1   73.18    7.57
   9  -3  -1   74.29    7.48
  -9  -3   1   73.82    7.38
  -9  -3   1   64.21    4.81
  -9   3   1   68.82    4.30
  -9  -3   1   83.00    7.43
   9   3  -1   64.20    6.30
  -9   3   1   71.94    8.08
  -9   3   0   21.99    2.49
  -9   3   0   24.32    4.77
   9  -3   0   24.00    4.44
  -9   3   0   21.80    4.02
  -9   3   0   26.53    4.23
   9   3   0   18.59    3.45
  -9  -3   0   17.85    2.67
   9   3   0   27.82    4.40
   9  -3   0   28.84    4.85
  -9  -3   0   25.08    4.18
  -9  -3   0   22.29    3.74
   9   3   0   22.72    3.59
  -9   3  -1  430.24   15.64
  -9   3  -1  413.95   15.11
   9   3   1  419.80   18.33
   9  -3   1  408.55   20.57
  -9   3  -1  422.55   19.84
  -9  -3  -1  407.61   19.00
   9  -3   1  427.80   21.62
  -9  -3  -1  421.90   17.24
   9   3   1  462.66   20.77
   9   3   1  420.42   17.79
  -9   3  -2   79.13    6.11
  -9   3  -2   77.33    5.16
  -9  -3  -2   91.87    6.11
  -9   3  -2   82.47    7.43
   9   3   2   73.89    6.50
  -9   3  -2   78.13    7.40
  -9   3  -2   86.25    5.55
   9   3   2   78.91    6.09
   9   3   3  639.25   26.76
  -9   3  -3  627.17   21.57
  -9   3  -3  580.42   21.03
  -9  -3  -3  623.25   22.07
  -9   3  -3  602.53   24.21
  -9  -3  -3  551.11   20.88
   9  -3   3  592.20   22.18
   9  -3   3  604.87   28.72
   9  -3   3  587.89   23.02
  -9  -3  -3  588.09   20.80
  -9   3  -4   72.68    5.59
  -9  -3  -4   72.46    5.44
  -9  -3  -4   74.83    5.41
  -9   3  -4   81.21    5.88
   9  -3   4   67.71    9.01
   9   3   4   77.33    7.95
  -9   3  -4   80.69    7.64
  -9  -3  -5   41.96    4.28
   9   3   5   40.88    5.65
  -9   3  -5   55.14    5.04
  -9   3  -5   48.74    4.75
   9  -3   5   60.44    8.39
  -9  -3  -5   36.47    4.70
  -9  -3  -6    2.22    1.48
  -9  -3  -6    0.54    1.48
  -9   3  -6    1.36    1.74
  -9  -3  -6    2.90    1.49
   9  -3   6    1.11    1.84
  -9   3  -6    3.87    1.80
  -9  -3  -7   60.02    6.05
   9  -3   7   58.80    8.24
  -9  -3  -7   71.98    5.76
  -9   3  -7   59.44    5.03
  -9   3  -7   66.86    5.57
  -9   3  -8   75.37    6.05
  -9   3  -8   82.99    5.68
  -9  -3  -8   87.32    6.25
  -9   3  -8   77.80    5.71
  -9  -3  -9  957.09   30.97
  -9   3  -9  942.84   30.90
   9   4  -9   49.86    3.57
   9  -4  -8   21.53    2.59
   9  -4  -8   20.75    3.18
   9   4  -8   24.66    2.95
   9   4  -8   21.29    3.08
   9  -4  -7    1.01    0.91
   9  -4  -7    3.00    1.80
   9  -4  -6   14.75    2.62
   9  -4  -6   11.56    2.87
  -9  -4   5    2.30    2.71
   9  -4  -5   10.06    2.84
   9  -4  -5    7.92    3.27
  -9   4   5    7.63    3.63
  -9  -4   5    7.53    3.10
  -9   4   5    5.81    3.53
   9  -4  -5    8.11    2.23
  -9  -4   5    4.02    2.56
   9  -4  -4  194.21   10.20
  -9   4   4  207.13   15.94
  -9  -4   4  211.96   15.69
   9   4  -4  202.47   14.43
  -9   4   4  216.44   16.45
   9  -4  -4  194.26   14.40
   9  -4  -4  198.48   10.92
  -9  -4   4  209.28   10.42
   9  -4  -4  200.18   11.61
   9   4  -4  204.22   14.32
  -9  -4   4  224.75   16.65
  -9  -4   4  200.50   15.16
   9  -4  -4  214.66   11.19
   9  -4  -3  290.06   12.61
  -9   4   3  279.59   18.83
  -9  -4   3  269.44   17.63
   9   4  -3  285.46   17.14
  -9   4   3  267.89   15.83
   9  -4  -3  281.91   17.53
   9  -4  -3  281.45   13.89
  -9  -4   3  269.70   12.81
   9  -4  -3  268.75   13.48
  -9  -4   3  259.39   17.99
   9  -4  -3  275.97   13.83
   9   4  -3  272.57   17.12
  -9   4   2   11.26    2.36
  -9   4   2   11.70    4.09
   9  -4  -2   12.53    2.80
  -9   4   2    5.21    2.66
  -9   4   2    6.36    2.66
  -9  -4   2   12.00    3.85
   9  -4  -2    8.48    3.01
  -9  -4   2   12.74    2.56
   9   4  -2   10.71    3.33
   9  -4  -2    8.96    2.54
  -9  -4   2    9.09    3.16
   9   4  -2   12.87    3.37
   9   4  -1  166.15   11.88
  -9  -4   1  164.48   12.63
  -9   4   1  173.44   13.75
   9   4  -1  142.62   11.45
  -9   4   1  142.94   11.72
   9  -4  -1  168.88   12.61
  -9  -4   1  166.09   13.01
  -9  -4   1  177.42    9.68
   9  -4  -1  145.32    9.76
   9  -4  -1  172.43   10.50
   9   4  -1  163.04   12.76
  -9   4   1  149.70    9.03
  -9  -4   0   13.29    3.48
  -9   4   0   10.63    2.08
   9   4   0    9.26    2.83
  -9  -4   0   12.01    2.60
  -9   4   0   14.44    4.14
  -9   4   0    9.28    3.04
   9   4   0    9.99    2.96
   9  -4   0   11.48    3.07
  -9  -4   0    7.36    2.05
  -9  -4   0   10.09    3.24
   9  -4   0    9.50    3.77
   9  -4   0    7.01    2.39
  -9   4  -1    1.05    1.01
   9   4   1    1.31    1.54
  -9   4  -1    2.78    2.18
   9   4   1    1.48    1.23
  -9  -4  -1   -0.57    1.44
  -9  -4  -1    1.31    1.38
   9  -4   1    1.64    1.48
   9   4   1   -0.91    1.74
   9  -4   1    1.08    1.47
  -9  -4  -1    0.75    1.45
   9  -4   1    4.19    2.46
  -9   4  -2  340.42   14.29
  -9  -4  -2  337.06   15.44
  -9   4  -2  326.74   13.55
   9   4   2  296.64   16.90
  -9   4  -2  318.97   18.81
  -9  -4  -2  322.43   14.57
   9  -4   2  318.33   15.65
   9  -4   2  339.03   16.10
   9   4   2  365.68   20.31
   9  -4   2  318.30   20.76
   9   4   3   23.88    4.95
   9  -4   3   16.24    3.11
   9  -4   3   20.74    3.49
  -9   4  -3   14.01    2.55
  -9  -4  -3   15.69    3.11
  -9   4  -3   13.60    3.86
  -9  -4  -3   10.96    2.39
  -9   4  -3   15.96    2.79
  -9  -4  -3   15.53    2.76
  -9  -4  -4  409.99   16.82
   9  -4   4  394.36   17.07
  -9  -4  -4  397.64   16.54
  -9   4  -4  424.68   17.46
   9  -4   4  376.05   24.04
  -9   4  -4  429.14   17.00
   9   4   4  415.50   22.24
   9  -4   4  383.89   16.95
  -9   4  -5   -0.46    1.52
   9   4   5   -1.73    1.66
  -9   4  -5    1.32    1.40
  -9  -4  -5    3.48    2.01
  -9  -4  -5    0.42    1.20
  -9  -4  -6  829.16   28.49
  -9  -4  -6  852.37   30.62
  -9  -4  -6  750.42   28.30
  -9   4  -6  840.54   28.94
  -9  -4  -7   44.38    4.29
  -9   4  -7   37.36    3.75
  -9   4  -7   31.37    3.76
  -9  -4  -7   40.39    4.62
  -9   4  -7   39.76    4.24
  -9   4  -8  122.94    6.97
  -9   4  -8  113.26    6.52
  -9  -4  -8  102.41    6.25
  -9   4  -9  177.16    7.84
   9   5  -8   37.79    2.53
   9  -5  -7    0.90    1.11
   9   5  -7    3.05    1.33
  -9  -5   6  109.69    6.53
   9   5  -6  119.58    7.26
   9  -5  -6  137.58    7.89
   9  -5  -6  125.50    6.66
   9  -5  -5  138.76    8.55
   9  -5  -5  144.62    7.77
   9  -5  -4   17.26    2.93
   9  -5  -4   21.28    2.94
   9  -5  -4   15.39    2.81
   9  -5  -3  103.92    7.65
   9  -5  -3  111.40    7.14
  -9  -5   3  107.32    7.32
   9  -5  -3  117.86    8.07
   9  -5  -3  111.61    7.50
  -9  -5   3  126.91    8.25
   9  -5  -2   39.15    4.91
   9  -5  -2   49.60    4.64
  -9  -5   2   43.77    4.85
   9  -5  -2   43.15    5.02
  -9  -5   2   43.78    4.81
   9   5  -1   38.28    5.84
  -9   5   1   32.83    6.31
  -9   5   1   49.29    6.96
  -9  -5   1   28.75    5.63
   9  -5  -1   35.61    6.66
   9  -5  -1   40.53    5.04
  -9  -5   1   29.83    4.08
   9   5  -1   34.66    6.08
   9  -5  -1   37.61    4.85
  -9  -5   1   34.03    4.43
  -9  -5   0    9.96    2.53
  -9   5   0    7.70    3.34
  -9   5   0    3.75    2.38
  -9  -5   0    5.86    2.05
   9   5   0   10.17    3.65
   9  -5   0    8.59    2.70
   9  -5   0    2.88    2.00
  -9  -5  -1   50.45    5.43
  -9   5  -1   48.41    4.39
  -9   5  -1   43.72    7.04
   9   5   1   44.46    6.42
   9  -5   1   31.84    6.45
   9  -5   1   56.82    5.99
  -9  -5  -1   59.50    5.61
   9   5   1   45.29    7.04
   9  -5   1   46.99    5.45
  -9  -5  -2   -1.22    1.35
  -9  -5  -2   -0.47    1.34
  -9   5  -2   -0.39    1.17
   9  -5   2   -0.54    1.55
   9  -5   2    0.54    1.37
  -9  -5  -3  154.35    8.80
   9  -5   3  166.17    9.85
  -9  -5  -3  157.54    9.09
   9  -5   3  151.34    9.38
  -9   5  -3  150.63    8.73
  -9   5  -3  141.27    7.84
  -9   5  -4   56.27    5.08
  -9  -5  -4   66.11    5.30
  -9   5  -4   64.64    5.01
   9  -5   4   54.59    5.10
  -9   5  -5  684.62   24.06
  -9  -5  -5  725.00   25.88
  -9   5  -5  626.77   23.05
  -9  -5  -5  680.86   23.52
  -9   5  -6    4.26    1.45
  -9  -5  -6    3.66    1.66
  -9  -5  -6    3.44    1.32
  -9   5  -6    3.34    1.46
  -9   5  -6    2.66    1.24
  -9   5  -7   72.13    4.60
  -9  -5  -7   67.77    4.82
  -9  -6   4  110.63    5.88
   9  -6  -3  267.16   11.01
  -9  -6   3  257.11   11.02
   9  -6  -3  246.82   10.16
   9  -6  -2   92.63    5.63
   9  -6  -2  109.73    6.78
  -9  -6   2  107.38    6.58
   9  -6  -1  175.25    8.50
  -9  -6   1  178.15    9.27
   9  -6  -1  199.45   10.04
  -9   6   0   71.31    4.68
  -9  -6   0   65.82    5.12
   9  -6   0   63.23    4.72
  -9  -6   0   68.22    4.92
  -9  -6   0   59.79    5.07
  -9  -6   0   71.68    5.47
   9  -6   0   67.29    5.64
   9  -6   1  213.15   10.72
  -9  -6  -1  207.79    9.52
   9  -6   2   91.10    6.28
  -9  -6  -2   84.77    5.42
  -9  -6  -3    0.24    0.80
  -9   6  -3    0.67    0.71
  -9  -6  -3    2.17    1.43
   9  -6   3    0.59    0.99
  -9   6  -4  120.09    6.12
  -9   6  -4  125.59    6.61
   9  -6   4  122.80    5.95
  -9  -6  -4  131.65    7.04
  10   0 -11    0.25    0.86
  10   0 -10  331.63   14.12
  10   0  -9    0.89    1.29
 -10   0   8 1243.73   47.54
 -10   0   8 1265.32   41.97
  10   0  -8 1300.64   42.32
  10   0  -7   -0.84    1.20
 -10   0   7    1.15    1.90
  10   0  -7    1.11    1.51
  10   0  -6  838.97   28.62
  10   0  -6  839.73   36.43
 -10   0   6  902.28   37.18
  10   0  -5    1.60    1.72
  10   0  -5   -0.42    0.70
 -10   0   5   -0.79    1.70
  10   0  -4  246.43   11.97
 -10   0   4  233.72   13.75
 -10   0   4  241.26   11.32
 -10   0   3    1.41    1.17
  10   0  -3   -0.39    0.84
  10   0  -3    0.44    1.32
 -10   0   2 1286.28   43.23
  10   0  -2 1296.50   42.29
 -10   0   2 1324.06   41.56
  10   0  -2 1316.83   41.76
  10   0  -2 1406.49   42.17
 -10   0   1   -0.64    0.92
 -10   0   1    0.66    1.01
  10   0  -1    1.35    0.97
  10   0  -1   -0.30    0.87
 -10   0   0  163.22    8.15
  10   0   0  167.48    8.30
 -10   0   0  167.45    8.70
  10   0   0  176.01    8.78
 -10   0  -1   -0.27    0.77
  10   0   1    0.49    0.74
 -10   0  -1    0.13    0.41
  10   0   1   -0.33    0.84
 -10   0  -1    0.33    0.90
  10   0   2 4308.14  119.23
 -10   0  -2 4098.15  119.25
  10   0   2 4178.40  116.88
  10   0   3   -0.64    0.92
 -10   0  -3    0.35    1.15
 -10   0  -4   24.94    2.58
  10   0   4   27.03    3.04
 -10   0  -4   23.05    3.06
 -10   0  -4   23.78    2.38
 -10   0  -5    2.09    1.06
 -10   0  -5   -0.21    0.61
 -10   0  -6  195.23   10.27
 -10   0  -6  196.02   11.19
 -10   0  -6  204.80    9.36
 -10   0  -7   -0.57    1.72
 -10   0  -7   -0.31    1.03
 -10   0  -8 1026.91   37.05
 -10   0  -9    1.74    1.57
 -10   0 -10   11.10    2.68
  10  -1 -11   60.66    4.17
  10   1 -11   64.70    4.23
  10  -1 -10   26.74    3.37
  10  -1 -10   30.75    3.64
  10   1 -10   32.40    3.65
  10  -1  -9  667.17   24.68
  10   1  -9  664.66   24.55
  10  -1  -8  165.66    9.90
  10   1  -8  178.69   10.00
  10   1  -8  195.52   16.23
 -10  -1   8  161.65   14.59
 -10  -1   7  618.34   30.72
  10  -1  -7  633.08   24.02
  10   1  -7  659.62   23.87
 -10  -1   7  651.09   28.63
  10  -1  -7  646.81   23.25
  10   1  -7  679.68   32.83
  10   1  -6   36.88    5.34
 -10  -1   6   45.14    6.58
  10   1  -6   38.60    3.94
  10  -1  -6   41.60    4.30
 -10  -1   6   45.88    6.13
  10  -1  -6   33.84    3.48
 -10   1   6   38.29    4.09
  10   1  -6   36.40    6.32
  10  -1  -6   46.29    6.47
  10   1  -5  251.76   12.31
  10  -1  -5  250.86   13.65
  10   1  -5  339.69   16.48
 -10  -1   5  293.14   15.81
 -10  -1   5  290.06   15.57
  10  -1  -5  289.05   16.13
  10   1  -5  273.02   14.92
  10   1  -5  301.99   17.71
  10  -1  -5  269.59   11.02
  10  -1  -4  159.94   10.13
  10   1  -4  160.62    9.13
 -10  -1   4  163.33   10.66
 -10  -1   4  189.75   11.53
 -10  -1   4  162.52   10.72
  10   1  -4  174.58   10.79
  10  -1  -4  169.38   10.79
 -10   1   4  164.73    8.92
  10  -1  -3  365.72   16.46
  10   1  -3  347.50   14.81
 -10  -1   3  378.66   16.63
  10   1  -3  375.93   16.44
 -10  -1   3  351.54   16.24
 -10  -1   3  355.23   16.68
  10  -1  -3  330.81   13.40
 -10   1   3  351.22   14.89
  10   1  -3  393.81   16.20
  10   1  -2    3.77    1.49
  10  -1  -2    0.46    0.99
 -10  -1   2    1.34    1.29
  10  -1  -2    2.55    1.12
 -10   1   2    0.37    1.07
 -10  -1   2   -0.43    1.30
  10   1  -2   -0.43    1.08
 -10  -1   2    0.39    0.92
 -10  -1   2    0.97    1.32
 -10  -1   1  371.11   15.03
  10   1  -1  363.48   15.20
 -10  -1   1  368.63   14.46
 -10  -1   1  347.72   15.53
 -10   1   1  358.61   14.99
  10   1  -1  383.59   14.67
 -10   1   0  278.94   12.82
  10  -1   0  255.55   12.44
 -10  -1   0  273.91   12.54
 -10   1   0  261.48   10.99
  10   1   0  282.53   12.17
 -10  -1   0  270.21   11.66
 -10  -1   0  274.18   10.83
 -10  -1   0  250.44   12.54
 -10   1   0  278.62   12.28
 -10  -1   0  250.24   10.07
  10   1   0  282.87   11.01
  10  -1   1   93.33    6.56
 -10   1  -1   97.04    4.94
 -10   1  -1   96.64    5.15
 -10  -1  -1   91.11    5.72
  10   1   1   94.60    6.00
  10   1   1   91.02    4.83
 -10  -1  -1   92.37    4.39
 -10  -1  -1   99.97    6.91
 -10   1  -1  104.93    6.67
 -10   1  -1  103.69    6.74
  10   1   2  374.85   14.34
  10  -1   2  386.79   15.41
 -10   1  -2  339.51   11.72
 -10   1  -2  357.47   12.86
 -10   1  -2  368.61   15.05
 -10  -1  -2  377.72   15.76
  10   1   3  164.72    8.40
 -10   1  -3  176.89    7.71
 -10  -1  -3  182.40    8.11
 -10   1  -3  179.06    7.70
 -10   1  -3  187.70    9.55
  10  -1   3  158.00    9.04
  10   1   4    2.23    1.13
 -10   1  -4    3.15    1.12
 -10   1  -4    3.97    1.25
 -10  -1  -4    3.38    1.15
 -10   1  -4    4.23    1.18
 -10   1  -4    3.70    1.42
 -10  -1  -4    2.63    0.95
  10  -1   5    8.55    2.70
 -10   1  -5   17.01    2.24
 -10   1  -5    9.80    1.91
 -10   1  -5   13.17    2.02
 -10  -1  -5   11.18    1.88
 -10   1  -6   45.21    3.74
 -10   1  -6   47.67    4.26
 -10   1  -6   40.69    3.76
 -10  -1  -6   52.64    4.38
  10  -1   6   40.56    5.54
 -10  -1  -6   55.04    5.41
 -10   1  -6   40.10    4.82
 -10  -1  -7  449.06   19.71
 -10   1  -7  456.00   19.90
 -10  -1  -7  465.29   18.02
 -10   1  -7  459.09   17.81
 -10  -1  -7  450.61   18.45
 -10   1  -7  435.10   16.51
 -10   1  -8  121.88    7.50
 -10  -1  -8  115.10    7.12
 -10   1  -8  113.31    7.02
 -10  -1  -8  120.18    8.89
 -10   1  -8  117.39    8.96
 -10   1  -9  133.88    7.60
 -10  -1  -9  145.28    9.66
 -10  -1 -10   51.65    5.22
 -10   1 -10   48.87    5.05
  10   2 -11   89.94    4.63
  10  -2 -10   40.34    3.85
  10  -2 -10   46.02    4.22
  10   2 -10   42.92    3.82
  10   2  -9  102.69    6.61
  10   2  -9  108.97    7.15
  10  -2  -9  109.58    7.95
  10  -2  -8  124.62    7.74
  10  -2  -8  126.24    8.36
  10   2  -8  120.82    7.95
  10   2  -7  105.60    9.79
  10   2  -7   78.58   10.21
 -10   2   7  103.55   11.01
  10  -2  -7   87.31    6.35
  10  -2  -7  101.42    7.46
 -10  -2   7   95.42   10.19
 -10  -2   7   88.47   10.17
  10   2  -6  254.40   15.47
  10   2  -6  218.16   16.90
 -10  -2   6  263.90   16.75
  10   2  -6  227.79   14.68
  10  -2  -6  269.08   12.64
 -10  -2   6  238.94   15.21
 -10   2   6  266.19   17.22
 -10  -2   6  265.03   16.90
  10  -2  -6  228.01   10.93
  10  -2  -5   12.92    2.16
  10  -2  -5   12.76    3.14
 -10  -2   5   13.44    3.38
  10   2  -5   12.44    3.80
  10  -2  -5   13.49    2.53
  10   2  -5   13.09    3.29
 -10  -2   5    9.97    3.40
 -10  -2   5   15.15    3.80
  10   2  -4  123.36    9.34
  10  -2  -4  101.74    7.80
  10   2  -4  111.28    7.81
  10  -2  -4  123.12    9.74
 -10  -2   4  121.53    9.55
  10  -2  -4  127.43    6.40
 -10   2   4  113.20    7.92
  10  -2  -4  122.15    8.31
 -10  -2   4  125.88   10.16
  10   2  -4  130.41    9.65
 -10  -2   4  126.61   10.08
 -10  -2   3  350.08   17.17
 -10  -2   3  346.65   13.11
  10   2  -3  341.60   16.27
  10  -2  -3  338.93   14.37
  10  -2  -3  360.26   17.75
 -10  -2   3  336.79   16.87
 -10   2   3  363.39   17.41
 -10   2   3  367.14   15.97
  10  -2  -3  319.47   15.03
  10   2  -3  365.89   16.94
 -10  -2   3  332.16   17.30
  10  -2  -3  299.20   11.86
 -10  -2   2  489.42   20.91
 -10   2   2  503.32   20.80
  10   2  -2  485.43   19.63
  10  -2  -2  433.98   16.92
 -10  -2   2  495.54   21.67
 -10  -2   2  488.65   17.36
  10  -2  -2  517.74   22.12
  10  -2  -1 1252.23   44.15
 -10   2   1 1355.40   43.18
 -10  -2   1 1278.31   39.85
 -10  -2   1 1327.81   44.04
  10   2  -1 1325.64   43.25
 -10  -2   1 1260.69   43.22
 -10  -2   1 1260.46   41.88
  10   2  -1 1299.08   41.55
 -10  -2   0   62.46    4.65
  10  -2   0   60.19    6.13
 -10   2   0   55.69    5.32
 -10   2   0   61.54    6.51
 -10  -2   0   57.65    5.65
 -10  -2   0   48.84    5.18
  10   2   0   59.11    5.64
 -10  -2   0   53.67    4.76
  10   2   0   59.96    4.85
 -10   2   0   51.40    3.64
 -10   2  -1   14.65    1.95
 -10   2  -1   23.44    3.22
  10   2   1   17.22    2.53
  10  -2   1   23.72    3.83
 -10   2  -1   17.40    2.18
  10   2   1   26.92    3.73
  10   2   1   23.96    2.80
 -10  -2  -1   22.75    2.90
 -10   2  -2   14.40    1.97
 -10  -2  -2    8.36    1.59
  10  -2   2    8.21    2.48
 -10   2  -2    9.36    2.04
  10   2   2    8.00    1.64
  10   2   2   16.02    2.89
 -10  -2  -2   12.13    2.19
 -10   2  -2   12.57    1.93
  10  -2   3  377.41   16.96
 -10  -2  -3  379.21   13.32
  10   2   3  381.36   16.85
 -10   2  -3  356.96   16.63
 -10   2  -3  380.36   14.17
 -10  -2  -3  399.73   14.25
 -10   2  -4   35.20    4.47
 -10  -2  -4   50.44    3.82
  10  -2   4   46.25    6.35
 -10  -2  -4   43.45    4.50
  10   2   4   43.97    4.98
 -10   2  -4   45.53    4.01
 -10   2  -4   40.65    3.85
  10  -2   5   20.17    4.57
 -10  -2  -5   19.80    3.00
 -10   2  -5   25.22    3.44
 -10  -2  -5   16.98    2.83
 -10  -2  -5   22.90    3.63
 -10  -2  -5   22.95    2.88
 -10   2  -5   17.89    2.78
 -10   2  -6   98.02    6.74
 -10   2  -6   81.03    6.78
 -10  -2  -6   94.77    7.11
  10  -2   6   80.28    9.23
 -10  -2  -6   92.61    7.42
 -10  -2  -6   81.94    6.41
 -10  -2  -6  106.33    6.61
 -10   2  -6   79.61    5.75
 -10   2  -6  105.00    6.61
 -10  -2  -7  109.65    8.07
 -10   2  -7  109.78    8.19
 -10  -2  -7  107.02    8.11
 -10  -2  -7  111.79    7.40
 -10   2  -7  109.85    6.87
 -10  -2  -7  104.85    6.87
 -10   2  -7  108.99    6.56
 -10   2  -7  111.73    7.09
 -10   2  -7  120.07    7.76
 -10   2  -8  155.86    8.81
 -10  -2  -8  133.23    8.47
 -10   2  -8  137.60    9.23
 -10  -2  -8  151.01    9.48
 -10  -2  -8  120.04    7.47
 -10   2  -8  146.09    7.97
 -10  -2  -8  156.22    8.85
 -10   2  -8  140.01    7.77
 -10   2  -9    4.22    1.55
 -10  -2  -9    4.43    1.91
  10   3 -10   63.35    3.94
  10  -3 -10   55.74    4.20
  10   3  -9   50.64    4.31
  10   3  -9   49.51    4.24
  10  -3  -9   47.48    4.76
  10   3  -8   94.24    6.50
  10  -3  -8  104.48    7.12
  10  -3  -8   87.05    6.15
  10  -3  -7  178.93   10.31
  10  -3  -7  188.89   11.31
  10  -3  -7  170.52    9.31
  10  -3  -6  386.31   15.95
  10   3  -6  396.14   22.79
  10   3  -6  363.71   20.63
 -10   3   6  430.72   24.33
  10  -3  -6  427.18   17.73
 -10  -3   6  402.61   23.06
 -10  -3   6  352.59   21.59
  10  -3  -5  401.87   15.80
  10   3  -5  392.08   22.17
 -10   3   5  390.46   22.66
  10  -3  -5  417.15   17.28
  10  -3  -5  362.41   19.27
 -10  -3   5  416.98   22.46
  10   3  -5  410.98   20.88
 -10  -3   5  366.94   22.13
  10  -3  -4   19.91    2.99
 -10   3   4   29.39    5.61
  10   3  -4   21.09    4.21
  10  -3  -4   20.07    2.76
 -10   3   4   23.13    3.98
  10  -3  -4   21.81    4.14
  10   3  -4    9.60    3.18
 -10  -3   4   20.25    4.56
  10   3  -4   23.45    4.53
 -10  -3   4   19.84    4.44
 -10   3   3   65.71    8.17
 -10  -3   3   66.53    7.51
  10   3  -3   78.09    7.68
 -10   3   3   65.81    7.98
 -10  -3   3   75.52    8.42
 -10  -3   3   65.10    5.15
  10  -3  -3   62.22    5.57
  10  -3  -3   64.13    6.93
  10   3  -3   66.65    7.31
 -10  -3   3   76.07    8.18
  10  -3  -3   68.60    4.78
 -10   3   2  145.86   11.78
 -10  -3   2  116.92    9.43
  10   3  -2  118.80    9.07
 -10   3   2  109.80    8.62
 -10   3   2  102.50    9.61
  10  -3  -2  131.98    9.66
 -10  -3   2  119.77   10.27
 -10  -3   2  106.73    6.75
  10  -3  -2  118.86    7.87
 -10  -3   2  117.59    9.85
  10   3  -2  103.05    9.22
 -10   3   2  102.13    6.96
  10  -3  -1   48.94    6.78
 -10   3   1   42.67    6.02
 -10   3   1   47.52    5.59
  10  -3  -1   45.83    6.11
 -10  -3   1   42.53    5.85
  10  -3  -1   44.59    4.71
 -10  -3   1   43.26    4.10
 -10   3   1   44.86    3.45
 -10  -3   1   41.54    5.48
  10   3  -1   41.15    5.14
 -10   3   1   52.58    7.04
  10   3   0  151.74    9.50
 -10  -3   0  147.78   10.01
  10   3   0  139.05    9.48
  10  -3   0  130.53   10.89
 -10   3   0  145.07   10.33
 -10   3   0  164.38   11.32
  10  -3   0  142.17   11.16
 -10  -3   0  156.78   10.85
 -10  -3   0  131.69    7.67
  10   3   0  132.86   10.31
 -10   3   0  143.82    7.17
  10   3   1 1010.20   36.77
 -10   3  -1  947.09   32.54
 -10   3  -1  932.95   30.27
  10   3   1  966.27   33.34
  10   3   1  989.64   34.30
  10  -3   1  969.08   37.59
 -10   3  -1 1007.85   36.25
 -10   3  -1  924.00   35.63
  10  -3   1  965.86   33.21
 -10  -3  -1  952.67   31.65
  10  -3   1 1022.13   39.00
 -10  -3  -1  993.86   35.79
 -10   3  -1  994.88   31.02
  10   3   2    0.71    1.68
  10  -3   2    1.33    1.41
 -10   3  -2    3.25    1.24
 -10  -3  -2    0.36    1.05
  10   3   2    0.49    0.66
 -10   3  -2   -1.22    2.34
 -10   3  -2    0.32    1.07
 -10  -3  -2    0.34    0.81
  10   3   3   12.59    3.36
  10  -3   3   17.46    2.94
 -10   3  -3   15.58    2.45
 -10  -3  -3   21.14    3.05
 -10   3  -3   21.59    3.67
 -10  -3  -3   13.76    2.40
 -10  -3  -3   17.21    2.57
  10  -3   3   18.96    4.41
 -10   3  -3   17.81    2.75
 -10  -3  -4   46.69    4.23
  10   3   4   35.24    5.38
 -10   3  -4   46.64    4.45
  10  -3   4   41.12    7.07
 -10   3  -4   50.90    6.15
 -10   3  -4   48.67    4.58
  10  -3   5    1.14    2.19
 -10   3  -5    1.26    1.40
 -10   3  -5   -0.43    1.59
 -10  -3  -5    2.71    1.88
 -10  -3  -5    0.37    1.12
  10  -3   6    1.14    1.89
 -10   3  -6   -0.45    1.23
 -10   3  -6    1.72    1.37
 -10  -3  -6   -0.40    1.08
 -10  -3  -6   -0.91    1.16
 -10  -3  -6    1.11    1.51
 -10   3  -7   62.95    5.48
 -10   3  -7   58.94    4.90
 -10  -3  -7   53.31    5.66
 -10  -3  -7   57.12    5.13
 -10   3  -8   56.70    4.73
 -10   3  -8   58.97    5.11
 -10  -3  -8   52.61    4.76
 -10   3  -9  147.07    7.79
  10   4  -9    2.21    0.92
  10  -4  -9    3.44    1.27
  10   4  -8  212.77   10.13
  10   4  -8  203.04    9.27
  10  -4  -8  211.69   10.51
  10  -4  -8  200.41    8.83
  10  -4  -7   15.46    2.99
  10  -4  -7   10.14    2.03
  10  -4  -6  340.20   16.16
  10  -4  -6  339.11   14.19
 -10  -4   5   97.93   11.03
  10  -4  -5  106.53    8.03
 -10   4   5   75.62    9.66
 -10  -4   5  118.95   11.60
  10   4  -5   95.62    9.73
 -10   4   5  100.61   11.13
  10  -4  -5   99.55    6.55
 -10  -4   5   75.43    9.28
  10  -4  -4  209.15   10.08
 -10   4   4  164.19   14.78
 -10  -4   4  191.23   14.96
  10   4  -4  204.86   14.40
  10  -4  -4  190.70   14.22
  10  -4  -4  202.24   10.96
  10  -4  -4  189.83   11.41
  10  -4  -4  198.04   10.79
 -10  -4   4  184.05   14.87
 -10  -4   4  188.88   15.55
  10   4  -4  213.67   14.68
  10   4  -3    9.12    3.16
  10  -4  -3    5.63    2.15
  10  -4  -3    7.14    2.35
 -10   4   3    5.61    3.05
 -10  -4   3    6.78    2.94
  10   4  -3    7.70    2.73
 -10   4   3    8.85    3.68
  10  -4  -3    4.55    2.48
 -10  -4   3    6.28    1.89
  10  -4  -3    5.28    1.91
  10  -4  -3    9.97    2.11
 -10  -4   3    6.53    3.31
  10  -4  -2  162.26   10.48
  10   4  -2  214.61   14.64
 -10   4   2  163.79    9.59
 -10   4   2  177.96   14.75
 -10   4   2  161.68   13.92
 -10   4   2  181.28   12.91
 -10  -4   2  190.35   14.69
 -10  -4   2  183.78   10.09
  10  -4  -2  174.60   10.76
  10  -4  -2  195.96   14.30
  10  -4  -2  170.69    9.02
  10   4  -2  189.04   13.16
 -10  -4   2  187.14   13.74
 -10  -4   1   11.19    3.32
  10   4  -1   15.10    3.56
  10  -4  -1   11.03    2.81
 -10   4   1   15.11    4.22
 -10   4   1    9.06    3.36
 -10  -4   1    7.59    3.03
  10  -4  -1    9.60    3.03
 -10  -4   1   13.13    2.67
 -10   4   1   11.60    2.51
  10   4  -1    7.31    2.92
  10  -4  -1    8.38    2.59
  10   4   0   50.86    6.45
 -10   4   0   47.45    7.08
 -10   4   0   50.88    6.84
 -10  -4   0   46.81    4.81
  10  -4   0   59.56    6.14
 -10  -4   0   49.65    6.82
  10  -4   0   48.42    7.09
  10   4   0   56.94    7.44
 -10  -4   0   43.45    6.24
 -10   4   0   50.05    4.20
  10   4   0   41.46    5.72
  10   4   1   70.24    7.46
 -10   4  -1   80.60    9.05
  10   4   1   79.37    8.88
  10  -4   1   78.96    7.08
 -10  -4  -1   86.11    6.79
 -10  -4  -1   73.17    6.07
  10  -4   1   81.86    7.14
 -10   4  -1   80.64    5.74
  10  -4   1   61.86    8.65
 -10   4  -2  103.53    6.81
 -10   4  -2  105.42    6.51
 -10  -4  -2  113.09    7.91
 -10   4  -2  110.98   10.20
 -10  -4  -2   98.81    6.72
 -10  -4  -2   89.40    6.91
  10  -4   2   90.13    7.62
  10  -4   2   80.71   10.27
  10  -4   2   94.89    7.81
  10   4   2  101.83   10.15
  10  -4   3   32.88    4.37
  10   4   3   20.01    4.72
  10  -4   3   27.59    4.00
 -10  -4  -3   30.05    3.66
 -10   4  -3   24.35    3.29
 -10  -4  -3   29.86    4.11
 -10  -4  -3   29.05    3.79
 -10   4  -3   25.36    4.72
 -10   4  -3   29.24    3.74
 -10   4  -4    1.79    1.49
  10  -4   4   -0.47    1.27
 -10   4  -4    0.83    1.38
  10  -4   4   -1.28    2.14
  10  -4   4    0.47    1.42
  10   4   4    0.92    0.89
 -10  -4  -4    3.16    1.69
 -10   4  -4    0.80    1.53
 -10   4  -5  187.67   10.46
 -10   4  -5  219.39   11.22
 -10  -4  -5  219.22   10.75
  10  -4   5  190.86   16.68
 -10  -4  -5  196.48   11.92
 -10  -4  -6    0.88    1.34
 -10  -4  -6    4.89    2.21
 -10  -4  -6    0.38    1.22
 -10   4  -6    0.39    1.13
 -10   4  -6    1.28    1.53
 -10   4  -7  102.22    6.70
 -10  -4  -7   76.97    6.51
 -10  -4  -7   88.19    6.06
 -10   4  -7   93.06    6.36
 -10   4  -7   86.16    5.74
 -10  -4  -8   65.44    4.61
 -10   4  -8   72.63    5.13
 -10   4  -8   75.54    5.00
  10   5  -7   82.24    5.16
  10  -5  -7   78.28    5.13
 -10  -5   6    4.32    1.39
  10  -5  -6    7.09    1.87
  10  -5  -6    4.21    1.41
  10  -5  -5  207.46   10.70
  10  -5  -5  208.91    9.54
  10  -5  -4   24.27    3.27
  10  -5  -4   14.51    2.72
  10  -5  -4   22.84    2.93
  10  -5  -3    7.58    1.86
 -10  -5   3    9.65    2.43
  10  -5  -3   10.77    2.47
  10  -5  -3   12.32    2.74
  10  -5  -2  145.64    9.54
 -10  -5   2  151.12    9.15
  10  -5  -2  137.24    9.32
 -10  -5   2  144.46    9.11
  10  -5  -2  152.29    8.28
 -10  -5   1  330.27   15.51
  10  -5  -1  342.43   16.45
 -10  -5   1  351.25   15.71
  10  -5  -1  354.76   16.63
 -10  -5   0  124.53    8.59
  10  -5   0  124.06    9.05
  10  -5   0  139.74    9.59
 -10  -5   0  120.99    8.37
  10  -5   1    0.57    1.33
 -10  -5  -1    2.40    1.59
 -10   5  -1    1.37    1.23
  10  -5   1    0.57    1.44
 -10  -5  -2    5.37    1.85
  10  -5   2    6.96    2.36
 -10  -5  -2    6.92    2.08
 -10   5  -2    5.70    1.80
  10  -5   2    8.64    2.55
 -10  -5  -3    6.67    1.99
  10  -5   3    7.68    2.36
  10  -5   3    9.71    2.52
 -10   5  -3    7.88    2.05
  10  -5   4  170.45    9.49
 -10   5  -4  165.65    9.26
 -10  -5  -4  184.56    9.29
 -10  -5  -4  191.51   11.08
 -10   5  -4  178.67    8.93
 -10   5  -5  116.37    7.18
 -10  -5  -5  110.18    6.67
 -10  -5  -5  116.18    7.51
 -10   5  -5  102.52    6.43
 -10   5  -6    1.57    1.17
 -10  -5  -6    1.97    1.41
 -10   5  -6    1.12    0.97
 -10   5  -6    1.74    1.21
 -10  -5  -6    3.07    1.25
 -10  -5  -7   27.76    2.99
 -10   5  -7   24.66    2.56
 -10  -6   3   11.88    2.04
  10  -6  -3   14.09    2.16
  10  -6  -2    0.45    0.75
  10  -6  -2    1.37    1.23
 -10  -6   2    0.96    1.07
  10  -6  -1  104.85    5.93
 -10  -6   1  115.60    6.97
  10  -6  -1  118.63    7.37
  10  -6   0  145.19    7.36
 -10  -6   0  160.82    7.70
 -10  -6   0  162.19    8.57
  10  -6   0  154.31    8.85
 -10  -6   0  148.49    7.89
 -10   6  -1   20.75    2.60
  10  -6   1   26.03    3.35
 -10  -6  -1   24.97    3.15
 -10  -6  -1   20.73    2.57
 -10   6  -2    7.29    1.71
  10  -6   2    7.64    1.87
 -10  -6  -2    8.20    2.12
 -10  -6  -2    7.90    1.59
 -10   6  -3    2.14    0.99
 -10  -6  -3    1.03    1.09
  10  -6   3    2.24    1.14
 -10  -6  -4   43.26    3.73
 -10  -6  -4   41.25    3.85
 -10   6  -4   44.10    3.49
  11   0 -11   -0.22    0.79
  11   0 -10   20.60    2.94
 -11   0   9    1.51    1.31
  11   0  -9    0.43    1.16
 -11   0   8  280.86   17.54
  11   0  -8  301.91   13.97
 -11   0   8  292.18   13.86
  11   0  -7    0.83    1.20
  11   0  -7    2.28    2.67
 -11   0   7   -0.86    1.66
 -11   0   7    1.20    2.30
  11   0  -6  578.38   21.31
  11   0  -6  575.80   28.41
  11   0  -5    0.84    1.98
 -11   0   5    2.57    2.01
  11   0  -5    0.96    1.03
  11   0  -4 1094.49   36.50
 -11   0   4 1050.17   35.49
 -11   0   3   -0.40    1.14
  11   0  -3    0.95    1.21
  11   0  -3    1.32    1.12
 -11   0   2   85.64    7.08
  11   0  -2   85.66    6.51
 -11   0   2   80.13    5.97
  11   0  -2   81.25    6.13
  11   0  -2   80.89    6.08
  11   0  -1   -0.37    1.07
 -11   0   1    0.37    1.14
 -11   0   1   -0.36    1.09
 -11   0   0  134.73    7.57
  11   0   0  134.75    7.53
  11   0   0  130.09    7.92
 -11   0  -1    0.60    0.91
 -11   0  -1    0.37    1.24
  11   0   1   -0.37    1.01
  11   0   1    0.82    0.83
 -11   0  -1    0.29    0.44
  11   0   2 9178.73  256.47
  11   0   2 9352.58  259.46
 -11   0  -2 9585.57  259.60
 -11   0  -3    2.67    1.09
  11   0   3    0.73    0.78
 -11   0  -3   -0.39    1.19
 -11   0  -3   -0.21    0.74
 -11   0  -4  587.27   19.90
  11   0   4  617.81   21.56
 -11   0  -4  552.05   21.62
 -11   0  -4  592.52   19.44
 -11   0  -5    0.28    0.76
 -11   0  -5   -0.23    0.67
 -11   0  -6  259.43   12.42
 -11   0  -6  245.30   11.03
 -11   0  -6  264.41   13.32
 -11   0  -7   -0.32    0.97
 -11   0  -7    0.44    1.41
 -11   0  -7   -0.58    1.76
 -11   0  -8   28.13    4.53
 -11   0  -9   -0.57    1.91
 -11   0 -10  264.46   13.08
  11  -1 -11   21.48    2.28
  11   1 -11   29.72    2.60
  11  -1 -10    0.35    1.02
  11  -1 -10    0.33    0.95
  11   1 -10   -0.32    0.93
 -11  -1  10   -0.27    0.98
  11  -1  -9    0.42    1.20
  11   1  -9    2.45    1.57
  11  -1  -8   36.70    4.42
  11   1  -8   42.52    4.58
  11   1  -8   36.28    6.98
 -11  -1   8   49.19    7.88
 -11  -1   7  445.08   24.69
  11  -1  -7  452.30   18.02
  11   1  -7  425.47   17.37
 -11  -1   7  404.54   21.92
  11   1  -7  457.66   25.85
  11  -1  -7  423.91   16.89
 -11   1   7  415.52   17.53
 -11  -1   6  109.04   10.66
  11  -1  -6  109.00    7.24
  11   1  -6  106.00    6.92
 -11  -1   6  109.45    9.85
  11  -1  -6  117.55    6.69
 -11   1   6  109.64    7.41
  11  -1  -6  110.56   10.43
  11   1  -6  106.97   11.37
  11   1  -6  107.92    9.47
  11  -1  -5  707.70   27.74
  11   1  -5  665.70   25.51
  11  -1  -5  671.35   22.92
 -11  -1   5  763.66   29.93
  11   1  -5  784.71   32.47
  11  -1  -5  759.93   30.43
  11   1  -5  756.73   29.73
  11  -1  -4  444.81   19.97
  11   1  -4  459.54   18.63
 -11  -1   4  481.24   20.90
 -11   1   4  425.98   17.87
  11   1  -4  435.41   19.66
  11  -1  -4  444.20   20.50
 -11  -1   4  452.64   20.93
  11   1  -4  496.71   21.02
  11  -1  -3    1.08    1.56
  11   1  -3    0.42    1.08
 -11  -1   3    1.64    1.57
 -11   1   3    2.89    1.37
  11  -1  -3    1.81    0.96
  11   1  -3    1.92    1.22
 -11  -1   3    3.19    1.61
  11  -1  -2  798.75   28.85
  11   1  -2  794.14   27.46
 -11  -1   2  773.81   28.50
  11  -1  -2  771.51   25.31
  11   1  -2  808.17   28.45
 -11  -1   2  801.71   27.93
 -11   1   2  771.57   27.61
 -11  -1   2  732.25   28.16
  11   1  -2  806.79   27.55
 -11  -1   1 1504.22   46.54
  11   1  -1 1434.28   47.10
 -11  -1   1 1483.51   47.99
 -11   1   1 1527.38   47.32
 -11  -1   1 1502.43   46.81
  11   1  -1 1527.32   46.20
 -11   1   0    2.21    1.53
  11  -1   0    1.83    1.24
 -11  -1   0    0.87    1.38
 -11   1   0    0.29    0.73
 -11  -1   0    1.13    0.94
 -11   1   0    2.00    1.33
 -11  -1   0    1.85    1.54
  11   1   0   -0.76    1.03
 -11  -1   0    1.37    0.93
  11   1   0    0.56    0.71
 -11  -1   0    1.04    0.72
 -11   1  -1  833.80   26.18
  11  -1   1  877.43   29.94
 -11   1  -1  829.11   26.51
 -11   1  -1  836.19   26.55
 -11   1  -1  891.71   29.82
 -11  -1  -1  869.65   30.27
 -11   1  -1  814.22   29.10
 -11  -1  -1  866.78   28.02
  11   1   1  852.19   28.62
  11   1   1  857.52   26.42
  11  -1   2    7.35    2.05
 -11   1  -2    7.64    1.04
  11   1   2   11.28    2.13
 -11   1  -2   10.01    1.73
 -11  -1  -2   13.01    1.99
 -11   1  -2    6.97    2.06
 -11  -1  -2    8.49    2.27
 -11  -1  -3 2176.01   66.25
 -11   1  -3 2208.86   65.31
  11  -1   3 2101.79   65.05
  11   1   3 2216.26   63.58
 -11   1  -3 2159.95   62.04
 -11  -1  -3 2118.28   62.61
 -11   1  -3 2083.73   62.02
  11   1   4  162.49    9.30
 -11   1  -4  175.01    9.59
 -11  -1  -4  169.61    7.36
 -11   1  -4  181.01    8.41
 -11   1  -4  170.49    7.97
 -11  -1  -4  167.03    8.24
 -11   1  -4  168.32    7.97
  11  -1   5  432.34   21.53
 -11   1  -5  490.61   17.32
 -11   1  -5  473.76   17.01
 -11  -1  -5  469.65   19.02
 -11  -1  -5  473.59   16.81
 -11  -1  -5  482.87   19.26
 -11   1  -5  463.26   19.03
 -11   1  -5  496.57   17.92
 -11   1  -6  156.47    8.64
 -11   1  -6  154.99    7.78
 -11  -1  -6  161.48    8.31
  11  -1   6  152.57   11.48
 -11   1  -6  161.17    8.16
 -11  -1  -6  176.79   10.33
 -11   1  -6  157.65    9.89
 -11   1  -7   46.03    4.52
 -11  -1  -7   39.03    4.59
 -11  -1  -7   51.96    5.71
 -11   1  -7   52.44    5.92
 -11  -1  -7   54.44    4.84
 -11  -1  -8   20.09    3.73
 -11   1  -8   19.62    3.75
 -11   1  -8   27.38    3.44
 -11  -1  -8   23.16    3.34
 -11  -1  -9   82.74    7.08
 -11   1  -9   81.77    7.21
 -11   1  -9   85.21    5.67
 -11   1 -10   22.44    3.37
 -11  -1 -10   12.54    2.63
  11   2 -11   43.45    2.75
  11  -2 -10   42.34    3.76
  11   2 -10   42.74    3.68
  11  -2 -10   46.69    4.18
 -11  -2  10   42.18    3.62
  11   2  -9   13.49    2.28
  11   2  -9   18.24    2.81
  11  -2  -9   20.12    3.47
  11  -2  -9   17.25    2.84
  11  -2  -8  219.45   11.34
  11   2  -8  218.04   11.02
  11  -2  -8  206.01   10.39
  11   2  -7   57.33    7.41
  11   2  -7   69.75    5.66
  11  -2  -7   64.02    5.82
  11   2  -7   55.97    8.74
  11  -2  -7   61.01    5.07
 -11  -2   7   62.85    8.25
 -11   2   7   49.68    7.89
  11   2  -6  475.05   23.49
  11   2  -6  556.66   27.99
  11   2  -6  528.06   24.32
 -11  -2   6  492.83   25.38
 -11  -2   6  469.95   24.57
  11  -2  -6  511.95   19.82
 -11  -2   6  490.61   23.89
 -11   2   6  513.82   26.23
 -11  -2   6  456.19   24.69
  11  -2  -6  482.95   18.26
  11  -2  -5   78.92    5.18
  11   2  -5   83.44    9.49
  11  -2  -5   66.35    7.46
 -11  -2   5   76.37    8.10
  11  -2  -5   74.90    7.28
  11  -2  -5   79.36    6.01
 -11  -2   5   75.33    8.27
 -11  -2   5   82.26    8.87
  11   2  -5   86.01    8.37
 -11  -2   5   74.41    8.36
  11   2  -4  208.24   12.73
  11  -2  -4  176.02   10.92
  11   2  -4  191.43   10.96
  11  -2  -4  198.85   13.23
 -11  -2   4  219.81   13.58
 -11   2   4  194.15   11.14
  11  -2  -4  190.59    8.49
  11  -2  -4  200.77   11.08
 -11  -2   4  205.62   13.59
  11   2  -4  205.82   12.98
 -11  -2   4  198.82   13.56
  11   2  -3   77.65    6.78
  11  -2  -3   57.66    5.15
  11  -2  -3   64.35    6.99
 -11  -2   3   61.87    6.63
 -11   2   3   56.11    6.26
 -11   2   3   56.25    5.67
  11  -2  -3   65.17    5.77
  11   2  -3   61.27    6.39
 -11  -2   3   55.16    6.63
 -11  -2   3   56.86    4.42
  11   2  -2  479.85   19.37
  11  -2  -2  420.83   16.66
  11  -2  -2  471.68   21.54
 -11   2   2  498.67   20.77
 -11  -2   2  469.29   20.85
 -11  -2   2  459.08   21.13
 -11   2   2  481.93   19.81
 -11  -2   2  461.82   20.28
 -11  -2   2  433.68   16.65
 -11   2   2  434.53   15.07
  11  -2  -1  234.60   13.97
 -11   2   1  248.69   13.01
 -11  -2   1  245.79   11.02
 -11   2   1  253.69    9.83
 -11  -2   1  256.92   14.04
  11   2  -1  243.98   13.14
 -11  -2   1  229.40   12.94
 -11  -2   1  247.22   12.23
  11   2  -1  270.81   12.49
 -11  -2   0    4.16    1.48
  11  -2   0    1.26    1.48
 -11   2   0    2.88    1.59
 -11  -2   0    2.07    0.90
 -11  -2   0    4.60    1.99
  11   2   0    0.52    1.32
 -11  -2   0    1.57    1.33
 -11  -2   0    5.67    1.62
  11   2   0    1.11    0.87
 -11   2   0    3.26    1.16
 -11   2   0    0.65    1.53
 -11   2   0    1.57    0.82
 -11   2  -1   91.67    5.28
  11  -2   1   97.53    8.09
 -11   2  -1   92.94    6.69
  11   2   1   97.51    7.42
 -11   2  -1   96.68    5.41
 -11  -2  -1  110.03    6.54
  11   2   1   96.26    6.02
  11  -2   2  400.11   18.34
 -11   2  -2  360.24   15.34
  11   2   2  409.68   17.58
 -11   2  -2  392.95   17.73
 -11   2  -2  407.64   14.48
 -11  -2  -2  377.45   14.25
 -11  -2  -2  377.41   15.35
 -11   2  -2  394.79   14.43
 -11  -2  -3    0.27    0.78
  11  -2   3   -0.56    0.93
 -11  -2  -3    0.36    0.92
  11   2   3   -0.52    0.86
 -11   2  -3   -0.29    0.79
 -11   2  -3    1.08    1.37
 -11  -2  -3    0.84    0.60
 -11   2  -4    6.13    1.62
  11  -2   4    9.74    3.18
 -11  -2  -4    8.00    2.14
 -11  -2  -4    6.04    1.82
  11   2   4    6.21    1.93
 -11   2  -4    9.60    2.57
 -11  -2  -4    6.08    1.37
 -11   2  -4    8.66    1.90
  11  -2   5  120.20   11.32
 -11  -2  -5  123.87    7.58
 -11   2  -5  131.03    7.67
 -11   2  -5  139.01    7.71
 -11  -2  -5  142.53    9.13
 -11  -2  -5  127.84    8.25
 -11  -2  -5  141.45    7.41
 -11   2  -5  136.95    8.61
 -11  -2  -5  135.53    8.43
 -11  -2  -6  362.89   16.22
 -11   2  -6  335.33   16.03
  11  -2   6  364.03   20.90
 -11   2  -6  369.47   15.67
 -11   2  -6  359.63   14.69
 -11   2  -6  365.72   15.11
 -11  -2  -6  368.91   14.78
 -11  -2  -6  343.08   15.46
 -11  -2  -6  377.25   16.97
 -11   2  -7   19.98    3.00
 -11   2  -7   25.57    3.58
 -11   2  -7   19.32    2.67
 -11  -2  -7   24.29    3.89
 -11   2  -7   25.56    3.97
 -11  -2  -7   23.78    3.29
 -11  -2  -8    4.03    1.94
 -11   2  -8    4.65    1.98
 -11  -2  -8    1.56    1.72
 -11   2  -8    4.96    1.87
 -11  -2  -8    6.38    2.12
 -11  -2  -9   46.16    4.82
 -11   2  -9   35.22    4.38
 -11   2  -9   45.58    4.22
  11   3 -10   59.05    3.66
  11  -3 -10   68.59    4.48
 -11  -3  10   59.27    3.78
  11   3  -9  174.45    8.54
  11   3  -9  173.17    8.39
  11  -3  -8    3.43    1.24
  11  -3  -8    7.10    2.29
  11   3  -8    3.60    1.59
  11  -3  -7  125.52    7.52
  11  -3  -7  133.05    8.50
  11  -3  -7  128.64    9.22
  11   3  -6  137.90   11.17
 -11  -3   6  147.85   12.93
 -11  -3   6  154.72   13.56
  11  -3  -6  147.55    9.12
  11   3  -6  128.37   11.42
  11   3  -6  154.94   13.65
 -11   3   6  158.15   14.07
 -11  -3   6  154.21   13.19
  11  -3  -6  141.23    8.08
  11   3  -5 1115.66   45.36
 -11   3   5 1190.01   46.59
  11   3  -5 1139.47   43.11
 -11  -3   5 1218.22   46.87
  11  -3  -5 1102.75   36.26
 -11  -3   5 1187.23   45.58
  11   3  -4    8.19    2.95
 -11  -3   4    4.67    2.54
  11  -3  -4    7.21    1.92
  11   3  -4    3.64    1.65
 -11   3   4    3.31    1.80
  11  -3  -4    6.39    1.52
  11   3  -4    9.24    3.07
  11  -3  -4    6.96    2.50
  11   3  -4    4.80    2.43
 -11  -3   4    5.99    3.03
  11   3  -3    2.35    1.85
 -11  -3   3    0.86    2.33
  11  -3  -3    2.25    1.37
 -11   3   3    2.98    2.33
  11  -3  -3    4.68    2.54
 -11   3   3    9.07    3.37
  11  -3  -3    6.05    1.50
 -11   3   3    4.93    2.24
  11  -3  -3    4.83    2.10
  11   3  -3    1.44    1.55
 -11  -3   3    5.56    2.41
 -11  -3   3    0.92    1.78
  11   3  -2    9.83    2.91
 -11   3   2    7.46    1.97
 -11   3   2    7.56    3.15
  11   3  -2    9.73    2.72
 -11  -3   2    7.13    2.66
 -11   3   2    5.87    2.68
  11  -3  -2    6.71    1.43
 -11  -3   2    8.80    1.95
  11  -3  -2    2.06    1.49
 -11  -3   2    7.68    2.84
  11  -3  -2   11.44    2.45
 -11   3   1  568.35   21.69
 -11   3   1  605.51   28.17
  11  -3  -1  562.84   27.14
 -11   3   1  637.72   26.95
 -11  -3   1  615.22   26.72
  11  -3  -1  604.00   22.86
 -11  -3   1  568.79   21.20
  11   3  -1  636.77   26.33
 -11  -3   1  607.34   25.00
  11   3  -1  607.81   24.37
 -11   3   1  547.76   19.51
 -11   3   0    7.43    2.15
 -11  -3   0   10.01    2.66
  11   3   0    9.46    2.43
 -11   3   0    8.23    1.76
  11  -3   0    6.02    2.87
 -11   3   0   10.02    2.84
 -11  -3   0   14.57    3.36
 -11  -3   0   11.98    2.23
  11   3   0   10.83    3.03
  11  -3   0    5.56    1.90
  11   3   1   13.63    3.24
 -11   3  -1    7.29    2.07
 -11   3  -1    8.30    1.70
  11   3   1   10.56    2.34
 -11   3  -1    6.97    1.66
 -11   3  -1   13.86    3.24
  11   3   1    8.69    2.26
  11  -3   1   12.66    3.79
  11  -3   1    6.51    2.15
  11  -3   1    5.80    2.53
 -11  -3  -1    8.92    2.04
 -11   3  -2  207.70    9.88
 -11   3  -2  219.55    9.79
 -11  -3  -2  226.98   10.67
 -11   3  -2  194.05   12.08
  11  -3   2  195.63   13.54
  11  -3   2  190.89   11.10
 -11  -3  -2  193.47   10.02
 -11  -3  -2  210.66    9.35
  11   3   2  220.32   13.71
 -11   3  -3   64.10    5.10
 -11  -3  -3   63.36    5.23
 -11   3  -3   52.02    4.60
 -11   3  -3   37.33    4.86
  11  -3   3   65.31    5.74
  11   3   3   58.54    6.90
  11  -3   3   64.06    8.45
 -11  -3  -3   63.36    4.63
 -11   3  -3   59.60    6.79
 -11   3  -4  403.01   16.04
 -11  -3  -4  374.61   14.97
  11  -3   4  373.36   16.20
 -11   3  -4  367.81   15.75
  11   3   4  404.55   19.94
 -11   3  -4  379.05   18.96
  11  -3   4  377.61   22.87
  11  -3   5  549.76   29.28
 -11  -3  -5  537.49   20.13
 -11   3  -5  557.70   21.14
 -11   3  -5  530.80   20.85
 -11  -3  -5  532.42   21.71
 -11  -3  -5  579.94   22.99
 -11  -3  -6    2.27    1.80
 -11  -3  -6    1.41    1.56
  11  -3   6    2.34    2.75
 -11   3  -6    1.29    1.37
 -11  -3  -6   -0.38    1.31
 -11   3  -6    2.79    1.66
 -11   3  -6   -0.45    1.15
 -11   3  -7   66.56    5.61
 -11   3  -7   74.70    5.54
 -11  -3  -7   72.81    6.66
 -11  -3  -7   71.44    5.58
 -11   3  -8   35.49    3.70
 -11   3  -8   39.98    4.19
 -11  -3  -8   44.07    4.34
 -11  -3  -8   40.91    3.93
 -11   3  -9  151.21    7.77
  11   4  -9   19.24    1.88
  11  -4  -9   18.87    2.31
  11  -4  -8   37.33    3.93
  11   4  -8   33.42    3.16
  11   4  -8   34.78    3.60
  11  -4  -7    4.16    1.72
  11  -4  -7    5.22    1.38
  11  -4  -6  140.49    9.38
  11  -4  -6  138.05    7.65
  11  -4  -5   12.43    2.86
  11  -4  -5   11.78    2.28
  11  -4  -4  126.93    7.31
 -11   4   4  102.69   11.53
  11   4  -4   97.60   10.02
 -11  -4   4  119.83   11.44
  11  -4  -4  106.97   10.24
  11  -4  -4  124.01    8.31
  11  -4  -4  129.25    8.86
  11   4  -4  125.73   11.34
  11  -4  -4  116.02    8.05
 -11  -4   4  120.97   11.64
 -11  -4   3   50.90    7.65
  11  -4  -3   30.74    4.07
  11  -4  -3   33.46    4.42
  11   4  -3   28.94    5.39
 -11   4   3   39.93    4.34
 -11   4   3   29.86    6.21
 -11  -4   3   25.95    5.39
  11   4  -3   42.76    6.27
 -11   4   3   35.78    6.60
 -11   4   3   36.33    5.89
  11  -4  -3   37.41    3.73
  11  -4  -3   43.05    6.51
 -11  -4   3   39.45    4.36
  11  -4  -3   38.02    4.60
  11   4  -2  407.03   22.45
  11  -4  -2  445.04   19.33
 -11   4   2  398.78   17.40
 -11   4   2  416.25   24.15
 -11   4   2  389.23   23.22
 -11  -4   2  443.26   24.06
 -11  -4   2  429.17   17.68
  11  -4  -2  460.63   19.33
  11  -4  -2  451.34   23.39
  11   4  -2  415.78   21.27
 -11  -4   2  417.60   22.34
  11  -4  -2  419.72   16.35
  11  -4  -1    5.11    2.25
 -11   4   1    4.05    2.58
 -11  -4   1    7.59    2.15
 -11  -4   1   10.21    3.27
  11   4  -1    9.04    2.81
 -11   4   1    5.15    1.96
 -11  -4   1    8.80    3.52
  11  -4  -1    5.46    2.77
 -11   4   0 1141.49   35.83
  11   4   0 1154.03   41.14
 -11   4   0 1155.89   44.98
  11   4   0 1200.81   44.79
 -11  -4   0 1140.47   37.92
  11  -4   0 1160.85   39.81
  11  -4   0 1068.86   44.55
 -11  -4   0 1147.75   44.04
 -11   4   0 1052.59   37.89
 -11  -4  -1   35.99    4.42
  11  -4   1   36.12    5.04
 -11   4  -1   33.05    5.78
  11   4   1   30.44    4.84
  11  -4   1   31.23    6.40
 -11  -4  -1   33.49    4.11
  11   4   1   31.98    5.64
 -11   4  -1   38.16    3.92
 -11   4  -2   64.56    5.37
 -11   4  -2   58.58    4.90
 -11  -4  -2   58.53    5.74
 -11   4  -2   54.45    7.11
  11  -4   2   65.03    9.25
 -11  -4  -2   67.21    5.75
  11  -4   2   63.95    6.35
  11  -4   2   62.36    6.28
  11   4   2   62.81    7.97
 -11  -4  -2   55.44    4.83
 -11   4  -3   80.61    6.28
 -11   4  -3   83.56    6.12
 -11  -4  -3   92.14    7.11
 -11  -4  -3   82.25    6.38
  11  -4   3   82.20    7.13
  11  -4   3   82.99    7.11
  11   4   3   72.23    8.66
 -11  -4  -3   86.68    6.16
 -11   4  -3   88.12    9.15
 -11  -4  -4  830.87   31.32
 -11   4  -4  838.05   29.10
 -11  -4  -4  840.73   28.68
  11  -4   4  828.05   29.86
  11   4   4  861.98   35.58
  11  -4   4  830.97   29.91
  11  -4   4  809.31   39.24
 -11   4  -4  868.89   29.75
 -11   4  -4  831.39   34.05
 -11   4  -5  157.24    9.11
 -11   4  -5  158.52    9.23
 -11  -4  -5  152.33    9.69
 -11  -4  -5  152.93   10.34
 -11  -4  -5  154.66    8.62
 -11   4  -6  210.98   10.62
 -11   4  -6  195.91   10.06
 -11  -4  -6  194.01   11.40
 -11  -4  -6  172.73   10.10
 -11  -4  -6  192.74    9.66
 -11  -4  -7   61.97    5.77
 -11   4  -7   66.31    5.37
 -11   4  -7   63.53    4.77
 -11   4  -7   69.53    5.32
 -11  -4  -7   60.09    4.67
 -11   4  -8  252.79   10.81
 -11   4  -8  245.01   10.35
  11  -5  -7  105.18    5.77
  11   5  -7  108.49    5.89
  11   5  -7  101.30    5.01
  11  -5  -6   53.14    4.51
 -11  -5   6   57.17    4.38
  11  -5  -5  127.51    6.72
  11  -5  -5  134.92    7.87
  11  -5  -4  139.07    7.32
  11  -5  -4  153.40    8.40
  11  -5  -3  487.82   19.31
  11  -5  -3  460.72   17.22
  11  -5  -3  448.67   18.83
 -11  -5   3  455.35   18.90
  11  -5  -2  816.12   29.86
  11  -5  -2  817.24   27.27
  11  -5  -2  827.17   29.95
 -11  -5   2  788.23   29.01
  11  -5  -1  147.98    9.88
  11  -5  -1  162.50   10.25
 -11  -5   1  165.71    9.59
 -11   5   1  146.70    7.94
  11  -5  -1  147.07    8.17
 -11  -5   1  147.85    9.29
  11  -5   0  528.26   22.16
 -11  -5   0  509.72   20.86
 -11  -5   0  526.09   21.16
  11  -5   0  520.38   22.02
  11  -5   1  120.49    8.87
 -11  -5  -1  133.67    8.49
 -11  -5  -1  123.61    7.54
 -11   5  -1  112.86    7.02
  11  -5   1  135.41    9.30
  11  -5   2   51.50    5.60
 -11  -5  -2   59.98    5.74
  11  -5   2   57.32    5.87
 -11   5  -2   55.31    4.87
 -11  -5  -2   54.75    4.82
 -11   5  -3  340.14   14.43
  11  -5   3  316.42   15.07
 -11  -5  -3  336.93   13.96
  11  -5   3  324.01   15.27
 -11  -5  -3  355.53   16.35
 -11  -5  -4    4.46    1.50
 -11   5  -4    6.26    1.65
 -11  -5  -4    8.68    2.50
  11  -5   4    1.58    1.47
 -11   5  -4    5.65    1.81
 -11   5  -5  292.15   12.51
 -11  -5  -5  270.41   12.72
 -11  -5  -5  278.85   11.55
 -11   5  -5  278.87   12.28
 -11   5  -5  270.31   11.60
 -11   5  -6    8.14    1.72
 -11   5  -6    7.97    1.68
 -11   5  -6    7.43    1.79
 -11  -5  -6   12.09    2.39
  11  -6  -3   16.06    2.18
 -11  -6   3   24.33    2.72
  11  -6  -2   18.50    2.61
 -11  -6   2   14.47    2.33
  11  -6  -1    1.85    1.28
 -11  -6   1    2.31    1.27
  11  -6   0   52.49    4.81
 -11  -6   0   46.20    3.92
 -11  -6   0   53.25    4.48
 -11   6  -1    2.80    1.20
 -11  -6  -1    4.18    1.63
  11  -6   1    3.34    1.60
 -11   6  -2  257.04   10.66
 -11  -6  -2  248.45   11.33
  11  -6   2  266.83   11.55
 -11   6  -3  108.38    5.99
 -11  -6  -3  115.19    6.74
 -11  -6  -3  101.21    6.42
  11  -6   3  110.52    6.07
 -11  -6  -4  213.11    9.44
 -11  -6  -4  226.95    9.95
 -11   6  -4  229.95    9.21
  12   0 -11   -0.56    0.64
  12   0 -10  135.13    7.45
  12   0  -9    0.40    1.27
 -12   0   9    1.13    1.20
 -12   0   8  102.55    7.53
  12   0  -8   92.66    6.99
  12   0  -7    0.82    1.18
  12   0  -7   -1.17    1.94
 -12   0   7   -0.90    2.11
 -12   0   7    3.72    2.66
  12   0  -6  824.98   28.59
  12   0  -6  848.61   37.15
  12   0  -5    0.89    2.08
  12   0  -5    1.07    0.89
 -12   0   5    1.84    1.77
 -12   0   4  449.47   18.60
  12   0  -4  433.93   18.98
  12   0  -3   -0.55    1.30
 -12   0   3    0.65    1.75
  12   0  -3   -0.49    0.93
 -12   0   3    1.78    1.54
 -12   0   2  153.36    9.86
  12   0  -2  128.82    8.57
 -12   0   2  133.62    8.44
  12   0  -2  146.50    8.78
  12   0  -1    0.41    1.18
 -12   0   1   -0.80    1.08
 -12   0   1   -0.42    1.20
  12   0   0  996.66   32.88
 -12   0   0  927.92   31.85
  12   0   0  994.38   31.99
 -12   0   0  976.08   30.94
 -12   0   0  923.09   32.59
 -12   0  -1    2.01    1.16
  12   0   1    0.31    0.89
 -12   0  -1    1.41    0.72
  12   0   1    1.25    1.38
 -12   0  -1   -0.83    1.27
 -12   0  -2 2213.97   64.86
 -12   0  -2 2266.13   65.05
  12   0   2 2218.83   65.39
  12   0   2 2394.62   68.52
 -12   0  -2 2303.81   68.47
 -12   0  -3    0.24    0.90
  12   0   3    0.82    1.04
 -12   0  -3    1.75    1.26
 -12   0  -3   -0.23    0.76
 -12   0  -4   88.64    5.52
 -12   0  -4   95.41    5.40
 -12   0  -4   94.14    5.53
  12   0   4   95.80    6.72
 -12   0  -4   98.58    7.15
 -12   0  -5   -0.30    0.81
 -12   0  -5    0.41    1.18
 -12   0  -5   -1.01    0.84
 -12   0  -5   -0.46    1.08
 -12   0  -6  994.97   35.75
 -12   0  -6 1013.34   32.78
 -12   0  -6 1029.14   34.57
 -12   0  -7    0.33    0.95
 -12   0  -7   -0.93    1.79
 -12   0  -7    0.60    1.62
 -12   0  -8  397.16   18.75
 -12   0  -9    0.57    1.63
 -12   0 -10  178.82   10.08
  12  -1 -11   87.19    4.56
  12   1 -11   95.77    4.65
 -12  -1  10    3.16    1.31
  12  -1 -10    2.75    1.28
  12  -1 -10    2.09    1.25
  12   1 -10    2.93    1.26
 -12  -1   9    5.66    1.74
  12  -1  -9    3.93    1.81
  12   1  -9    4.20    1.76
  12  -1  -8   33.14    4.07
  12   1  -8   32.66    3.95
 -12  -1   8   33.14    6.60
 -12  -1   7  103.62   11.33
 -12  -1   7   99.63   10.04
  12   1  -7  106.36   11.82
  12  -1  -7   98.91   10.49
  12  -1  -7  114.76    7.51
  12   1  -7   95.86    6.85
 -12   1   7   87.22    6.90
 -12  -1   6    4.23    2.30
  12   1  -6    7.18    2.87
  12   1  -6    5.60    2.64
  12  -1  -6    3.77    2.39
 -12   1   6    4.76    1.77
  12   1  -6    2.12    1.31
  12  -1  -6    2.68    1.52
  12   1  -5   16.02    2.94
  12  -1  -5   27.72    4.37
 -12  -1   5   18.20    4.09
  12  -1  -5   24.25    4.62
  12   1  -5   23.97    4.99
  12   1  -5   20.66    4.26
 -12   1   5   24.37    3.35
  12   1  -4    9.61    2.60
  12   1  -4    7.95    2.31
  12  -1  -4   18.32    3.60
 -12  -1   4   19.40    3.76
  12   1  -4   11.21    2.99
  12  -1  -4   13.42    3.17
 -12   1   4   13.58    2.66
 -12  -1   4   13.42    3.41
  12   1  -3    8.19    2.15
  12  -1  -3    4.14    1.80
  12   1  -3    8.43    2.16
 -12  -1   3    5.93    2.21
 -12   1   3    5.90    2.00
 -12  -1   3    4.90    2.22
 -12  -1   3    4.47    1.25
 -12  -1   3    7.52    2.36
  12   1  -2  106.94    7.31
  12  -1  -2  111.58    8.25
  12   1  -2  117.25    7.72
 -12  -1   2  108.89    8.10
  12  -1  -2  105.26    5.89
 -12  -1   2   99.18    7.76
 -12   1   2  124.49    8.00
 -12  -1   2   99.70    5.77
 -12  -1   2  112.32    7.81
  12   1  -2  105.38    7.97
 -12  -1   1  219.73   10.73
  12   1  -1  186.82   10.57
 -12  -1   1  199.48   11.32
 -12   1   1  177.54   10.36
 -12  -1   1  196.58   10.34
  12   1  -1  212.12   10.15
  12   1   0  593.65   21.74
 -12  -1   0  613.12   21.23
  12  -1   0  593.32   22.89
 -12  -1   0  624.28   22.93
 -12   1   0  627.69   20.55
 -12   1   0  650.31   23.10
 -12   1   0  569.64   18.65
 -12  -1   0  568.31   19.49
 -12  -1   0  599.42   23.21
 -12   1   0  592.42   22.25
  12   1   0  626.15   20.50
 -12  -1   0  580.92   18.80
  12   1   1   19.20    2.81
 -12  -1  -1   18.59    2.58
  12  -1   1   16.72    3.05
 -12   1  -1   14.26    2.06
 -12   1  -1   17.37    2.15
 -12   1  -1   14.35    1.91
 -12   1  -1   19.99    3.19
 -12   1  -1   13.21    1.89
  12   1   1   14.64    1.94
 -12   1  -1   12.89    2.56
 -12  -1  -1   19.98    3.47
 -12   1  -2   19.44    3.14
 -12  -1  -2   16.12    3.35
  12  -1   2   15.85    2.92
 -12   1  -2   19.40    2.34
  12   1   2   20.53    2.90
 -12  -1  -2   21.63    2.59
 -12  -1  -3  126.86    8.90
 -12   1  -3  129.14    8.47
  12  -1   3  126.79    8.43
  12   1   3  140.23    8.64
 -12  -1  -3  134.01    7.14
 -12   1  -3  131.30    6.66
  12   1   3  123.09    7.24
 -12   1  -3  125.06    6.64
 -12   1  -4   17.05    2.46
  12   1   4   17.09    2.99
 -12   1  -4   15.48    2.80
 -12   1  -4   16.57    2.32
 -12  -1  -4   22.02    2.73
 -12   1  -4   15.07    2.23
  12  -1   5  404.95   21.11
 -12   1  -5  434.20   16.13
 -12   1  -5  428.36   16.20
 -12  -1  -5  446.08   17.68
 -12   1  -5  456.75   18.35
 -12  -1  -5  451.92   18.51
 -12  -1  -5  455.57   17.42
 -12   1  -5  443.61   16.84
 -12  -1  -5  418.20   15.50
 -12  -1  -5  432.08   18.27
 -12   1  -5  420.71   18.16
 -12   1  -6  640.18   22.66
 -12   1  -6  660.33   23.62
 -12  -1  -6  667.26   24.78
 -12   1  -6  688.96   22.66
 -12   1  -6  645.30   25.69
 -12  -1  -6  648.67   25.57
 -12  -1  -6  664.39   22.81
 -12   1  -7  278.20   12.66
 -12  -1  -7  256.53   13.10
 -12  -1  -7  266.09   14.18
 -12   1  -7  258.96   14.11
 -12   1  -8   -0.38    1.09
 -12  -1  -8    0.43    1.38
 -12  -1  -8    2.38    1.71
 -12   1  -8    0.60    1.72
 -12   1  -9  375.48   14.85
 -12  -1  -9  412.53   18.01
 -12   1  -9  388.41   17.61
 -12  -1 -10  119.48    7.79
 -12   1 -10  134.63    8.14
 -12  -2  10   99.04    5.70
  12  -2 -10  110.48    5.90
  12   2 -10  104.14    5.72
  12  -2 -10   97.43    6.24
  12   2  -9   66.84    4.99
  12  -2  -9   81.37    5.89
  12   2  -9   81.45    5.71
  12   2  -8    7.07    2.01
  12  -2  -8   10.18    2.49
  12   2  -7   54.72    7.20
  12   2  -7   66.38    5.40
  12  -2  -7   47.56    5.05
  12   2  -7   66.85    9.41
  12  -2  -7   53.80    4.72
 -12  -2   7   72.10    8.87
 -12   2   7   56.71    8.27
  12   2  -6   73.94    8.33
  12   2  -6   71.77    9.53
  12  -2  -6   74.62    5.34
 -12  -2   6   63.05    7.93
 -12   2   6   76.77    9.40
  12  -2  -6   82.39    6.31
  12   2  -6   71.91    8.23
 -12  -2   6   84.07    9.50
 -12  -2   6   87.77    9.68
  12  -2  -5    3.20    1.88
 -12  -2   5    0.84    1.81
  12   2  -5   -1.05    1.43
  12  -2  -5    0.66    1.09
  12  -2  -5    2.66    1.32
 -12  -2   5    0.88    2.07
 -12  -2   5   -0.93    2.00
  12   2  -5    0.81    1.34
 -12  -2   5    0.90    1.72
  12   2  -4  111.38    9.41
  12  -2  -4  118.14    8.72
  12   2  -4  107.62    8.18
  12  -2  -4  121.09   10.31
 -12  -2   4  116.85   10.05
 -12   2   4  108.65    8.29
  12  -2  -4  124.22    8.32
 -12  -2   4  121.75   10.30
  12   2  -4  132.81   10.54
 -12  -2   4  146.92   10.81
 -12  -2   4  117.69   10.50
  12   2  -3  235.01   13.21
  12  -2  -3  208.75   11.22
  12   2  -3  217.62   12.28
  12  -2  -3  216.34   14.21
 -12  -2   3  232.29   14.07
 -12   2   3  210.82   13.30
 -12   2   3  228.80   12.50
  12  -2  -3  232.20   11.76
  12   2  -3  205.73   13.01
 -12  -2   3  227.96   12.91
 -12  -2   3  229.29   14.34
 -12  -2   3  200.73    9.82
  12   2  -2 1410.26   45.39
  12  -2  -2 1260.90   42.23
  12  -2  -2 1420.90   48.66
 -12   2   2 1429.99   46.91
 -12  -2   2 1425.29   47.67
 -12  -2   2 1324.19   44.67
 -12  -2   2 1331.68   47.74
 -12   2   2 1424.77   46.06
 -12  -2   2 1413.99   47.03
 -12   2   2 1335.88   40.21
 -12  -2   2 1356.72   42.31
 -12  -2   1   35.98    3.74
 -12   2   1   38.30    3.13
 -12   2   1   39.92    5.56
  12  -2  -1   38.82    5.38
 -12   2   1   39.56    4.82
 -12  -2   1   37.51    5.24
 -12  -2   1   35.26    3.93
 -12   2   1   29.57    4.43
 -12  -2   1   30.76    3.93
  12   2  -1   40.71    4.45
  12   2  -1   46.44    5.38
 -12  -2   1   38.72    5.00
 -12  -2   0   70.62    5.39
 -12   2   0   79.16    4.79
 -12   2   0   88.07    8.10
 -12   2   0   75.47    4.55
  12  -2   0   85.71    7.85
 -12   2   0   74.17    6.47
 -12  -2   0   59.85    4.61
 -12   2   0   80.26    6.96
 -12  -2   0   74.97    6.67
  12   2   0   77.76    6.84
 -12   2   0   78.11    4.76
  12   2   0   82.07    5.95
 -12  -2   0   78.48    5.85
  12  -2   1  107.92    8.73
 -12   2  -1   93.81    6.82
 -12   2  -1   97.40    5.46
  12   2   1  107.70    7.96
  12   2   1  109.04    6.46
 -12  -2  -1   98.33    6.27
 -12   2  -1   97.95    5.63
 -12   2  -1   98.28    5.74
 -12   2  -1   97.67    7.98
  12  -2   2  622.98   25.86
 -12   2  -2  586.63   22.09
  12   2   2  680.42   25.28
 -12   2  -2  649.22   25.37
 -12   2  -2  644.52   21.41
 -12  -2  -2  644.64   21.27
 -12  -2  -2  611.90   22.55
 -12   2  -2  620.16   21.52
  12  -2   3   19.56    3.71
 -12  -2  -3   17.65    2.87
  12   2   3   22.55    3.58
 -12   2  -3   25.96    4.15
 -12   2  -3   22.04    2.77
 -12  -2  -3   24.32    2.70
 -12   2  -4  132.80    7.82
 -12  -2  -4  145.26    7.13
 -12   2  -4  128.96    9.47
  12  -2   4  148.22   12.56
 -12  -2  -4  160.06    9.10
 -12  -2  -4  162.87    9.51
  12   2   4  145.14    9.56
 -12   2  -4  148.69    8.73
 -12   2  -4  151.94    8.09
 -12   2  -4  142.45    7.86
 -12   2  -5   20.60    3.04
 -12   2  -5   25.46    3.24
 -12  -2  -5   33.30    3.75
 -12  -2  -5   28.39    4.21
 -12  -2  -5   28.90    3.82
 -12  -2  -5   30.71    3.21
  12  -2   5   27.56    5.63
 -12  -2  -5   24.75    3.63
 -12   2  -5   21.82    3.52
  12  -2   6  351.15   21.08
 -12   2  -6  368.33   15.37
 -12  -2  -6  383.12   16.35
 -12  -2  -6  368.97   17.20
 -12   2  -6  355.35   14.89
 -12   2  -6  387.00   15.97
 -12  -2  -6  353.95   16.50
 -12   2  -6  378.19   16.92
 -12  -2  -6  355.04   14.63
 -12  -2  -7   16.06    2.63
 -12   2  -7   28.38    3.74
 -12   2  -7   24.25    3.02
 -12   2  -7   22.28    3.12
 -12   2  -7   18.37    3.36
 -12  -2  -7   14.75    3.08
 -12   2  -8  292.44   13.01
 -12  -2  -8  280.92   13.08
 -12   2  -8  290.44   14.12
 -12  -2  -8  256.48   13.40
 -12  -2  -8  253.96   12.10
 -12   2  -9   -0.33    1.17
 -12  -2  -9    0.83    1.13
 -12   2  -9    0.85    1.22
 -12  -3  10    3.08    0.93
  12   3 -10    1.91    0.72
  12  -3 -10    2.03    0.92
  12   3  -9  153.00    7.36
  12   3  -9  142.18    7.39
  12  -3  -8   94.18    7.22
  12   3  -8   81.43    5.76
  12  -3  -7   38.43    3.79
  12  -3  -7   35.19    4.72
  12   3  -6   47.00    6.68
 -12   3   6   48.36    7.72
  12   3  -6   35.59    6.48
  12   3  -6   37.87    5.79
 -12  -3   6   36.39    6.31
  12  -3  -6   37.55    3.86
 -12  -3   6   28.25    5.74
 -12  -3   6   38.67    7.03
 -12   3   5   66.73    9.05
  12   3  -5   69.49    9.18
  12   3  -5   84.06    9.06
  12  -3  -5   77.53    5.43
 -12  -3   5   81.74    9.47
  12   3  -5   94.29    9.28
 -12  -3   5   59.99    8.62
 -12  -3   5   71.12    8.42
 -12  -3   4   79.59    9.43
  12   3  -4   72.76    8.17
  12  -3  -4   70.49    7.31
  12  -3  -4   61.97    5.73
 -12   3   4   59.74    6.84
 -12   3   4   64.92    8.69
  12   3  -4   66.88    6.92
 -12   3   4   73.32    8.98
  12   3  -4   74.04    8.14
  12   3  -4   71.20    8.82
 -12  -3   4   65.40    8.20
  12   3  -3  181.95   13.10
 -12  -3   3  209.50   14.94
  12  -3  -3  183.46   12.19
  12  -3  -3  170.93   10.25
 -12   3   3  173.69   12.27
 -12   3   3  212.47   15.38
  12  -3  -3  180.60   14.14
 -12   3   3  190.69   14.16
 -12  -3   3  190.01   13.18
  12   3  -3  203.88   13.20
 -12  -3   3  165.81   13.18
 -12   3   2    6.28    1.89
 -12   3   2    4.92    2.67
  12  -3  -2    2.89    1.54
 -12   3   2    6.91    2.75
 -12   3   2    2.96    2.36
 -12  -3   2    3.68    1.54
 -12  -3   2    5.40    2.59
 -12  -3   2    2.16    1.70
  12   3  -2    3.33    1.70
 -12   3   1    5.53    2.04
 -12  -3   1    3.86    1.96
  12   3  -1    5.40    2.08
  12  -3  -1    6.56    2.84
 -12   3   1    7.23    2.88
 -12  -3   1    1.67    1.97
  12   3  -1    3.82    2.08
 -12  -3   1    1.59    1.71
 -12  -3   1    3.31    1.41
  12  -3  -1    1.46    1.32
  12  -3   0  205.87   14.44
 -12   3   0  211.42   13.28
 -12  -3   0  183.15    9.77
  12  -3   0  217.92   11.63
 -12   3   0  194.81   10.63
 -12  -3   0  215.73   13.76
  12   3   0  207.66   11.64
 -12  -3   0  192.75   11.71
 -12   3   0  187.70    9.17
  12   3   0  213.56   13.51
  12   3   1   99.43    9.05
 -12   3  -1  105.83    7.51
 -12   3  -1   94.65    5.90
 -12   3  -1  111.39    9.16
  12  -3   1  106.56   10.03
  12  -3   1  124.06    8.33
 -12  -3  -1   94.17    6.61
  12  -3   1  113.75   10.78
 -12   3  -1  105.92    6.39
  12   3   1   97.73    7.25
 -12   3  -2  372.38   14.93
 -12   3  -2  346.01   14.44
 -12  -3  -2  389.12   15.54
 -12   3  -2  361.82   17.55
  12  -3   2  364.51   19.79
  12  -3   2  387.83   16.88
 -12  -3  -2  354.46   15.36
  12   3   2  411.34   19.91
 -12  -3  -2  362.97   13.88
 -12   3  -2  382.60   19.54
 -12  -3  -3  181.78   10.67
 -12   3  -3  185.43    9.33
 -12  -3  -3  179.57    9.51
 -12  -3  -3  165.21    8.28
  12  -3   3  175.10   10.23
 -12   3  -3  168.33    9.22
  12   3   3  173.38   12.44
  12  -3   3  165.79   14.39
 -12   3  -3  188.57   12.65
 -12   3  -4   37.35    5.48
 -12  -3  -4   39.29    3.75
  12  -3   4   40.73    4.57
 -12   3  -4   29.88    3.92
 -12   3  -4   38.48    4.16
  12   3   4   47.94    6.06
  12  -3   4   29.54    6.29
 -12  -3  -5  904.06   32.84
 -12  -3  -5  901.86   33.70
 -12   3  -5 1005.93   32.56
 -12  -3  -5  869.83   30.97
 -12   3  -5  970.70   32.10
 -12   3  -5  928.58   32.07
 -12  -3  -5  934.68   30.78
  12  -3   5 1049.90   43.38
 -12   3  -6   24.74    3.49
 -12  -3  -6   27.19    3.89
 -12  -3  -6   20.66    3.79
 -12   3  -6   23.56    3.57
 -12  -3  -6   22.08    3.07
 -12   3  -6   27.58    3.69
  12  -3   6   37.21    6.85
 -12   3  -7  122.04    7.28
 -12  -3  -7  111.23    6.97
 -12  -3  -7  121.21    8.70
 -12   3  -7  123.38    7.65
 -12   3  -8   18.01    2.86
 -12  -3  -8   14.02    2.55
 -12  -3  -8   12.34    2.14
 -12   3  -9   24.89    2.84
  12  -4  -9   11.26    1.70
  12   4  -8   24.58    2.95
  12   4  -8   23.83    2.47
  12  -4  -8   23.48    3.01
  12  -4  -7   24.98    3.56
  12  -4  -6   14.52    3.03
  12  -4  -5   15.79    3.22
  12  -4  -5   13.76    2.31
  12  -4  -4   34.74    4.50
  12  -4  -4   39.08    5.95
  12  -4  -4   39.22    4.48
 -12   4   4   36.19    6.70
 -12  -4   4   38.84    6.42
  12   4  -4   34.75    5.76
 -12   4   4   29.01    6.08
  12  -4  -4   34.02    3.63
  12  -4  -4   42.46    4.72
  12   4  -4   39.63    6.21
 -12  -4   4   37.81    6.45
 -12  -4   3   -1.13    2.42
  12  -4  -3   -0.46    1.26
  12   4  -3   -0.95    1.58
  12  -4  -3   -0.53    1.62
 -12   4   3    1.31    1.26
 -12   4   3    1.17    1.94
 -12  -4   3    0.95    2.03
  12   4  -3   -0.85    1.42
 -12   4   3    1.12    1.52
  12  -4  -3   -0.88    1.46
  12  -4  -3    0.32    0.87
 -12   4   3    0.87    1.44
  12  -4  -3   -0.53    1.44
 -12   4   2   87.74    6.81
 -12   4   2   81.76   10.11
 -12   4   2   88.77    9.97
 -12  -4   2   67.76    8.96
 -12  -4   2   72.85    6.25
  12  -4  -2   84.92    7.38
  12  -4  -2   92.86    9.59
  12  -4  -2   76.01    7.10
  12   4  -2   78.64    8.99
  12   4  -2   84.73    8.51
 -12  -4   2   72.17    8.35
  12  -4  -2   77.10    5.44
 -12   4   1  304.90   19.70
  12  -4  -1  277.76   18.65
 -12  -4   1  346.15   20.44
 -12  -4   1  330.14   14.98
  12  -4  -1  364.81   16.96
 -12   4   1  328.64   15.37
  12   4  -1  321.11   17.75
 -12  -4   1  345.85   19.06
 -12  -4   0   82.91    6.62
 -12   4   0   76.04    8.72
  12  -4   0   76.75    9.43
 -12  -4   0   74.95    6.24
  12  -4   0   84.16    7.50
  12   4   0   86.72    9.29
 -12   4   0   73.51    6.56
 -12   4   0   76.30    5.44
  12   4   0   76.51    7.68
 -12   4  -1  162.64   13.11
 -12   4  -1  189.33    9.48
 -12  -4  -1  166.54    9.94
  12  -4   1  178.51   11.34
 -12  -4  -1  189.25   10.50
  12  -4   1  172.81   14.99
  12   4   1  168.55   13.45
 -12   4  -2  381.64   15.84
 -12   4  -2  358.35   14.86
 -12  -4  -2  396.54   16.94
 -12   4  -2  359.56   19.77
  12  -4   2  348.06   22.81
 -12  -4  -2  385.40   16.45
  12  -4   2  362.01   17.48
  12  -4   2  366.51   17.61
  12   4   2  363.96   21.03
 -12  -4  -2  386.98   15.18
 -12   4  -3   63.45    5.53
 -12   4  -3   66.35    5.41
 -12  -4  -3   61.45    5.68
  12  -4   3   58.85    6.04
  12  -4   3   67.79    6.39
  12   4   3   63.74    8.03
 -12  -4  -3   60.25    4.92
 -12   4  -3   56.50    7.58
 -12   4  -4   86.29    6.37
 -12  -4  -4   92.53    6.16
 -12   4  -4   95.14    9.08
  12  -4   4   86.40    7.05
  12   4   4   89.16    9.39
  12  -4   4   68.71    6.37
 -12   4  -4   91.62    6.79
  12  -4   4   78.16   10.66
 -12  -4  -4   88.63    7.62
 -12   4  -5    6.31    2.03
 -12  -4  -5    9.73    2.70
 -12  -4  -5    7.69    2.42
 -12  -4  -5    4.88    1.61
 -12   4  -5    7.08    2.04
 -12   4  -5    8.14    2.22
 -12  -4  -6  165.72    9.67
 -12  -4  -6  184.98   10.85
 -12  -4  -6  174.05    8.80
 -12   4  -6  170.37    9.19
 -12   4  -6  183.77    9.73
 -12   4  -7   26.88    3.27
 -12   4  -7   17.31    2.43
 -12   4  -7   21.76    3.10
 -12  -4  -7   22.70    3.45
 -12   4  -8  143.92    7.33
  12   5  -7   20.06    1.80
  12  -5  -7   25.98    2.50
 -12  -5   6   15.86    2.26
  12  -5  -6   14.62    2.30
  12  -5  -5   77.70    5.65
  12  -5  -4   81.20    5.85
  12  -5  -4   80.08    5.78
 -12  -5   3   87.02    6.64
  12  -5  -3   82.09    6.56
  12  -5  -3   79.61    6.48
  12  -5  -2  101.80    7.67
  12  -5  -2   96.92    7.52
 -12  -5   2   84.61    6.82
  12  -5  -2   85.25    5.68
  12  -5  -1   13.83    2.32
  12  -5  -1   16.78    3.42
 -12   5   1   18.63    2.56
  12  -5  -1   15.03    3.40
 -12  -5   1   15.14    3.04
  12  -5   0   10.34    2.88
  12  -5   0   10.26    2.96
 -12   5   0   14.68    2.63
 -12  -5   0   10.25    2.40
  12  -5   1   33.51    4.55
 -12  -5  -1   28.73    3.95
 -12  -5  -1   23.93    3.79
  12  -5   1   24.21    3.93
 -12  -5  -1   29.68    3.42
 -12   5  -2   92.78    6.34
  12  -5   2   98.50    7.59
 -12  -5  -2   82.56    6.71
  12  -5   2   93.15    7.41
 -12  -5  -2   87.36    5.93
 -12  -5  -2   90.61    7.27
 -12   5  -3  268.80   12.04
  12  -5   3  251.66   12.69
 -12  -5  -3  236.04   10.98
 -12  -5  -3  268.64   13.50
  12  -5   3  274.76   13.18
 -12   5  -4  161.96    8.90
 -12   5  -4  190.38    9.61
 -12  -5  -4  167.61   10.11
 -12  -5  -4  179.84   10.20
 -12  -5  -4  168.10    8.31
 -12   5  -4  158.97    8.23
  12  -5   4  181.77    9.42
 -12   5  -5  242.88   10.87
 -12  -5  -5  267.69   12.31
 -12   5  -5  275.05   11.85
 -12   5  -5  286.04   11.99
 -12   5  -6    8.27    1.63
 -12   5  -6    6.98    1.60
 -12   5  -6   10.29    1.88
 -12  -5  -6    7.90    2.05
  12  -6  -3  103.79    5.58
 -12  -6   3   95.91    5.62
  12  -6  -2   61.16    4.59
 -12  -6   2   51.68    3.77
 -12  -6   2   57.01    4.35
  12  -6  -1   17.51    2.72
 -12  -6   1   14.34    2.34
 -12  -6   0  134.01    6.91
  12  -6   0  145.74    8.14
 -12   6  -1   62.32    4.19
 -12  -6  -1   53.49    4.38
  12  -6   1   63.32    5.02
 -12   6  -2   10.94    1.86
 -12  -6  -2    7.08    1.76
 -12  -6  -2    8.72    2.10
  12  -6   2    5.56    1.61
 -12   6  -3  126.37    6.45
  12  -6   3  126.97    6.47
 -12  -6  -3  141.32    7.30
 -12  -6  -4  377.20   14.23
 -12  -6  -4  430.71   14.98
 -12  -6  -5    0.57    0.73
  13   0 -11   -0.44    0.53
  13   0 -10   41.99    3.73
  13   0  -9   -0.37    1.29
 -13   0   9    0.74    1.29
 -13   0   8  360.78   21.00
  13   0  -8  412.50   16.79
  13   0  -8  416.63   24.60
 -13   0   8  403.10   17.31
 -13   0   7    2.79    2.53
  13   0  -7    1.19    2.29
  13   0  -7    0.80    1.15
 -13   0   7   -0.49    1.41
 -13   0   6  790.10   33.59
  13   0  -6  765.44   26.93
 -13   0   6  861.81   37.78
  13   0  -6  861.90   36.69
  13   0  -5   -0.59    0.99
  13   0  -5    1.87    2.00
  13   0  -4  350.33   16.73
 -13   0   4  338.14   16.01
 -13   0   3    3.46    1.78
 -13   0   3    0.70    1.35
  13   0  -3    1.61    1.46
  13   0  -3   -0.60    1.29
 -13   0   2   26.80    4.00
  13   0  -2   28.05    3.89
  13   0  -2   26.74    3.92
 -13   0   2   27.57    3.81
 -13   0   1    0.47    1.26
 -13   0   1   -0.44    1.12
  13   0  -1   -0.45    1.06
 -13   0   0  814.77   26.99
  13   0   0  778.71   29.22
 -13   0   0  802.82   28.04
 -13   0   0  791.93   25.45
  13   0   0  844.92   28.27
 -13   0   0  812.40   26.12
 -13   0   0  844.66   29.30
 -13   0  -1    0.37    0.94
 -13   0  -1    0.43    0.37
  13   0   1   -0.34    0.73
 -13   0  -1    1.50    0.64
 -13   0  -1    0.93    1.18
  13   0   1    0.46    0.99
  13   0   2 6086.30  174.68
  13   0   2 6571.35  178.27
 -13   0  -2 6377.07  178.25
 -13   0  -2 6249.38  174.17
 -13   0  -3    0.52    0.87
  13   0   3   -0.46    0.98
 -13   0  -3    0.49    1.55
 -13   0  -3    0.75    0.96
 -13   0  -4  110.09    6.37
 -13   0  -4  116.33    6.25
 -13   0  -4  110.58    6.27
  13   0   4  105.24    7.41
 -13   0  -4   97.56    7.61
 -13   0  -5    0.49    1.40
 -13   0  -5    0.32    0.86
 -13   0  -5    0.88    1.39
 -13   0  -5    0.42    1.38
 -13   0  -6    6.73    1.75
 -13   0  -6   10.46    2.59
 -13   0  -6   11.70    3.08
 -13   0  -7    2.93    1.81
 -13   0  -7   -0.61    1.76
 -13   0  -8    3.09    2.05
 -13   0  -9   -0.55    1.68
 -13   0 -10   15.29    2.97
  13  -1 -11   23.06    1.88
  13   1 -11   21.69    1.79
 -13  -1  10  234.52   10.01
  13  -1 -10  237.42   10.20
  13   1 -10  255.65   10.34
  13  -1 -10  243.66   11.00
 -13  -1   9  143.21    8.46
  13  -1  -9  137.94    8.06
  13   1  -9  152.80    8.31
 -13   1   8   33.03    3.96
  13  -1  -8   39.24    4.26
  13   1  -8   38.64    4.17
 -13  -1   7 1041.93   42.93
  13  -1  -7  934.45   31.72
  13   1  -7  928.23   31.38
  13  -1  -7  887.20   39.41
 -13  -1   7  949.35   38.55
 -13   1   7  909.46   32.24
  13   1  -7  914.81   41.78
  13  -1  -6   36.24    3.96
  13   1  -6   28.68    3.44
 -13  -1   6   27.65    5.21
  13   1  -6   42.83    7.25
  13  -1  -6   40.05    6.49
  13   1  -6   31.78    5.46
 -13   1   6   36.27    4.27
  13  -1  -5  398.11   19.48
  13   1  -5  362.30   17.51
 -13  -1   5  398.79   20.63
  13   1  -5  438.19   21.28
 -13  -1   5  395.72   21.49
 -13   1   5  400.04   16.66
  13  -1  -5  393.24   20.94
  13   1  -5  385.34   22.08
  13   1  -4    0.64    1.23
  13   1  -4    1.09    1.28
  13  -1  -4    0.69    1.47
 -13  -1   4    0.72    1.38
 -13  -1   4    1.52    1.63
  13  -1  -4    1.43    1.54
 -13   1   4    2.48    1.43
  13   1  -4    0.70    1.17
  13   1  -3   62.91    6.04
  13  -1  -3   59.29    6.39
  13   1  -3   69.04    6.13
 -13  -1   3   49.42    6.00
 -13  -1   3   62.01    6.49
 -13  -1   3   54.99    4.30
 -13   1   3   63.23    5.84
 -13  -1   3   63.59    6.41
  13   1  -2  220.20   11.66
  13  -1  -2  234.77   13.14
  13   1  -2  216.22   11.84
 -13  -1   2  203.84   12.28
  13  -1  -2  208.58    9.22
 -13  -1   2  231.55   12.81
 -13   1   2  244.57   12.37
 -13  -1   2  235.06   12.50
  13   1  -2  230.77   12.51
 -13   1   2  207.41    8.73
 -13  -1   2  229.27    9.85
  13   1  -1    1.61    1.28
 -13  -1   1    3.96    1.63
  13   1  -1    1.98    1.34
 -13   1   1    2.46    1.63
 -13  -1   1    5.06    2.02
 -13  -1   1   -0.45    1.14
 -13   1   1    1.26    0.83
 -13  -1   0  273.29   11.53
 -13   1   0  281.76   10.91
 -13   1   0  318.61   14.56
  13  -1   0  280.08   14.54
  13   1   0  315.49   14.23
 -13   1   0  277.74   12.34
 -13  -1   0  280.50   13.96
 -13   1   0  265.69   11.91
 -13  -1   0  284.06   12.82
 -13  -1   0  277.76   14.55
 -13   1   0  286.58   13.94
  13   1   0  310.80   12.53
 -13  -1   0  270.27   10.54
  13   1   0  270.41   13.32
 -13   1  -1 2000.52   60.46
  13  -1   1 2236.79   65.89
  13   1   1 2055.72   64.39
 -13   1  -1 2156.45   61.53
 -13   1  -1 1926.72   60.31
 -13  -1  -1 1999.79   65.63
 -13   1  -1 2107.48   64.81
 -13   1  -1 2127.30   60.66
 -13  -1  -1 2077.21   62.27
  13   1   1 2183.05   63.72
  13   1   1 2227.28   61.14
 -13  -1  -2  167.65   10.70
 -13   1  -2  187.15   10.59
 -13   1  -2  178.45    8.16
 -13  -1  -2  156.94    8.21
  13  -1   2  169.16   10.39
  13   1   2  175.92   10.30
  13   1   2  168.74    9.18
 -13   1  -3   94.58    7.32
 -13  -1  -3   88.25    7.58
 -13   1  -3   90.58    5.54
 -13   1  -3   93.26    5.58
 -13  -1  -3   85.14    5.81
  13   1   3   97.70    6.40
  13  -1   3   87.86    7.21
  13   1   3  102.35    7.58
 -13  -1  -4   47.77    4.94
 -13   1  -4   45.86    4.17
  13   1   4   52.20    5.42
 -13   1  -4   56.07    4.31
 -13   1  -4   56.68    5.62
 -13   1  -4   50.50    4.17
 -13  -1  -4   54.31    4.52
 -13   1  -5   76.43    6.38
 -13   1  -5   65.63    5.17
 -13   1  -5   68.28    5.00
 -13  -1  -5   62.19    5.59
  13  -1   5   61.24    7.61
 -13  -1  -5   60.51    5.41
 -13   1  -5   70.14    5.03
 -13  -1  -5   66.39    5.13
 -13  -1  -5   56.99    5.68
 -13   1  -5   60.02    5.88
 -13   1  -6  118.16    7.44
 -13  -1  -6  110.03    8.00
 -13  -1  -6  115.48    7.60
 -13   1  -6  113.84    6.73
 -13  -1  -6  107.82    8.38
 -13   1  -6  121.88    8.84
 -13  -1  -6  114.93    6.72
 -13  -1  -7  232.96   12.57
 -13   1  -7  244.28   11.94
 -13  -1  -7  253.17   13.80
 -13   1  -7  247.23   13.69
 -13  -1  -8   53.07    5.24
 -13   1  -8   64.43    5.32
 -13  -1  -8   60.19    6.46
 -13   1  -8   73.85    6.99
 -13  -1  -9    3.12    1.73
 -13   1  -9    1.56    1.58
 -13   1 -10   12.05    2.49
 -13  -1 -10   10.08    2.28
  13   2 -10  468.48   16.00
  13  -2 -10  504.25   17.62
 -13  -2  10  463.40   16.38
  13  -2  -9    2.26    1.56
  13  -2  -9    0.96    1.15
  13   2  -9    1.23    1.21
  13  -2  -8  484.50   18.84
  13   2  -8  482.22   18.48
 -13  -2   7   70.15    9.17
  13  -2  -7   62.32    5.54
  13   2  -7   67.40    5.39
  13   2  -7   52.53    8.40
 -13   2   7   62.29    8.64
 -13  -2   7   61.22    8.20
  13   2  -7   54.68    7.29
  13   2  -6  271.36   17.16
 -13  -2   6  295.09   18.85
  13  -2  -6  278.68   12.99
 -13  -2   6  290.26   17.89
 -13   2   6  283.79   18.76
 -13  -2   6  262.19   17.84
  13   2  -6  281.87   17.16
  13   2  -6  266.18   19.30
  13   2  -5   12.94    3.49
  13  -2  -5   14.38    3.65
 -13  -2   5    9.78    3.43
  13   2  -5   10.96    3.66
  13  -2  -5   13.83    2.48
 -13  -2   5   10.97    3.41
  13   2  -5   16.05    3.98
 -13  -2   5   12.05    3.46
  13   2  -4    5.79    2.31
  13   2  -4    5.82    2.10
  13  -2  -4    7.68    2.84
 -13  -2   4    9.17    3.20
 -13   2   4    5.03    2.79
 -13   2   4    7.46    2.34
  13  -2  -4    8.11    2.30
  13   2  -4    7.01    2.70
 -13  -2   4    6.96    2.58
 -13  -2   4    6.35    3.02
 -13  -2   3   12.59    2.28
  13   2  -3   11.43    2.94
  13   2  -3   14.64    3.04
  13  -2  -3   14.00    3.55
 -13  -2   3   10.79    3.24
 -13   2   3   19.77    4.05
 -13   2   3   16.14    3.31
  13  -2  -3   11.38    2.37
  13  -2  -3    7.20    1.98
 -13  -2   3    9.02    2.64
 -13  -2   3   10.02    3.22
  13   2  -3    8.55    2.75
 -13  -2   3   10.33    3.02
  13   2  -2  116.17    8.43
  13  -2  -2   83.65    6.37
  13  -2  -2   99.46    9.24
 -13   2   2  104.54    8.63
 -13  -2   2  101.70    8.90
 -13  -2   2   94.93    7.59
 -13  -2   2  114.88    9.95
  13   2  -2  108.17    8.78
 -13   2   2  115.15    8.62
 -13  -2   2   99.66    8.53
 -13   2   2   93.37    5.27
 -13  -2   2  106.32    6.63
 -13   2   1  174.44    8.07
 -13  -2   1  165.21    9.12
 -13   2   1  204.85   13.06
  13  -2  -1  207.45   13.16
 -13   2   1  203.13   11.65
 -13  -2   1  162.81    9.49
 -13   2   1  177.44   11.27
 -13  -2   1  191.72   10.39
  13   2  -1  192.94   10.64
  13   2  -1  160.04   10.96
 -13  -2   1  182.70   11.44
 -13  -2   0    3.71    1.56
 -13   2   0    4.34    2.20
 -13   2   0    4.83    1.31
  13  -2   0    3.67    2.00
 -13   2   0    5.15    1.85
 -13   2   0    2.97    1.72
  13   2   0    4.12    1.70
 -13  -2   0    4.00    1.90
 -13  -2   0    3.93    1.20
 -13  -2   0    3.40    1.31
  13   2   0    6.69    1.80
 -13   2  -1  366.84   14.05
  13  -2   1  378.27   18.95
 -13   2  -1  393.75   16.32
 -13   2  -1  385.11   14.39
 -13  -2  -1  363.83   15.38
 -13   2  -1  361.68   17.66
  13   2   1  365.45   17.29
  13   2   1  376.73   14.98
 -13   2  -1  371.15   14.12
 -13   2  -2    2.92    1.22
 -13  -2  -2    3.49    1.19
  13  -2   2    2.06    1.48
 -13   2  -2    5.04    1.45
  13   2   2    4.45    1.93
 -13   2  -2    4.82    1.48
 -13  -2  -2    3.90    1.64
 -13   2  -2    8.52    2.68
 -13   2  -2    5.31    1.45
 -13   2  -3   20.44    2.75
 -13  -2  -3   23.47    2.71
  13  -2   3   23.18    4.06
 -13   2  -3   17.18    2.86
 -13  -2  -3   21.76    3.29
 -13  -2  -3   20.84    3.26
  13   2   3   21.58    3.64
 -13   2  -3   11.13    3.02
 -13  -2  -3   24.12    3.40
 -13   2  -3   24.69    3.12
  13  -2   4   45.89    7.30
 -13   2  -4   46.16    4.26
 -13   2  -4   43.25    4.16
 -13  -2  -4   44.64    4.83
 -13   2  -4   45.67    5.47
 -13   2  -4   49.76    4.53
 -13  -2  -4   48.05    4.88
 -13   2  -4   44.13    4.62
 -13   2  -5   44.79    4.31
 -13  -2  -5   51.06    4.85
 -13   2  -5   54.07    4.67
 -13  -2  -5   42.69    4.83
 -13  -2  -5   47.53    5.39
 -13  -2  -5   51.26    4.09
  13  -2   5   41.88    7.15
 -13   2  -5   40.42    4.84
 -13  -2  -5   44.13    4.96
  13  -2   6  450.20   25.00
 -13   2  -6  464.09   18.33
 -13  -2  -6  494.00   20.75
 -13  -2  -6  497.58   19.76
 -13   2  -6  458.14   18.06
 -13   2  -6  473.04   19.00
 -13   2  -6  459.94   19.96
 -13  -2  -6  466.68   19.88
 -13  -2  -6  471.68   17.54
 -13  -2  -7   85.26    5.97
 -13   2  -7   88.32    5.94
 -13   2  -7   99.81    7.02
 -13  -2  -7   81.61    6.88
 -13  -2  -7   88.53    7.35
 -13   2  -7   83.49    7.32
 -13   2  -7   74.38    5.84
 -13  -2  -8   67.60    5.85
 -13   2  -8   78.55    6.00
 -13  -2  -8   76.04    6.49
 -13   2  -8   62.53    6.04
 -13   2  -9   18.88    2.64
 -13   2  -9   18.23    2.98
 -13  -2  -9   18.94    2.93
  13  -3 -10    6.99    1.38
 -13  -3  10    5.26    1.10
  13   3  -9  185.88    7.83
  13   3  -9  160.84    7.85
  13  -3  -8    1.41    1.28
  13   3  -8    4.57    1.49
  13   3  -7  263.40   11.86
  13  -3  -7  272.95   14.04
 -13   3   6    9.19    3.66
  13   3  -6    4.53    2.67
 -13  -3   6    7.08    2.91
  13   3  -6    5.92    2.57
 -13  -3   6    8.34    3.32
 -13   3   6    5.74    3.31
 -13   3   5   14.94    4.68
  13   3  -5    5.35    2.71
  13   3  -5    5.55    2.83
  13   3  -5    8.91    3.09
 -13  -3   5    6.22    3.15
 -13  -3   5    6.52    2.83
 -13  -3   5   12.32    4.17
 -13  -3   4  180.75   13.10
 -13  -3   4  177.04   14.51
  13   3  -4  182.74   13.61
  13  -3  -4  183.86   12.10
  13  -3  -4  183.71   10.46
 -13   3   4  180.62   12.46
 -13   3   4  192.27   15.27
  13   3  -4  162.47   11.58
 -13   3   4  216.44   15.69
 -13  -3   4  188.46   13.80
  13   3  -4  202.36   13.73
  13   3  -4  184.39   14.74
 -13  -3   4  189.16   14.52
 -13   3   3  420.40   23.42
  13  -3  -3  374.77   22.12
 -13   3   3  400.72   22.16
 -13   3   3  405.91   20.32
  13  -3  -3  373.39   19.02
  13  -3  -3  390.61   17.50
 -13  -3   3  385.74   20.52
  13   3  -3  445.31   21.05
 -13  -3   3  415.18   19.99
 -13  -3   3  414.31   22.93
  13   3  -3  421.08   21.58
 -13  -3   2   37.95    6.03
 -13   3   2   30.22    4.00
 -13   3   2   28.59    5.69
 -13  -3   2   30.17    4.43
 -13  -3   2   30.43    5.62
  13  -3  -2   25.20    4.51
  13  -3  -2   35.42    4.51
 -13   3   2   24.51    4.55
 -13   3   2   42.45    6.29
 -13   3   2   31.96    3.11
 -13  -3   2   36.17    5.31
  13   3  -2   38.44    5.34
 -13  -3   1  152.74   11.71
  13   3  -1  159.17   11.84
 -13   3   1  136.29    8.75
  13   3  -1  131.40    9.72
 -13  -3   1  149.84   10.60
  13  -3  -1  131.09   11.92
 -13   3   1  155.64   11.86
 -13   3   1  168.09   12.00
  13  -3  -1  149.96    9.78
 -13  -3   1  154.83   12.37
 -13   3   1  149.41    7.71
 -13  -3   0   19.27    3.01
 -13   3   0   27.19    3.83
 -13  -3   0   30.83    4.36
  13   3   0   26.74    3.96
 -13   3   0   22.08    2.83
  13  -3   0   21.97    4.71
 -13   3   0   19.24    4.00
  13  -3   0   23.77    3.79
 -13   3   0   20.19    4.32
  13   3   0   14.74    3.62
 -13   3  -1   60.72    5.80
 -13   3  -1   65.19    6.84
  13  -3   1   78.09    8.71
 -13   3  -1   68.75    7.77
 -13  -3  -1   78.23    5.77
 -13   3  -1   69.28    4.97
  13  -3   1   74.95    6.70
  13   3   1   70.83    7.63
 -13   3  -1   69.47    5.16
 -13  -3  -2  469.63   19.27
 -13   3  -2  446.14   17.30
 -13  -3  -2  469.18   18.11
 -13   3  -2  466.05   20.48
  13  -3   2  435.83   22.94
 -13   3  -2  482.60   22.77
  13  -3   2  454.07   19.66
 -13   3  -2  473.19   17.88
  13   3   2  452.15   22.36
  13   3   3  382.21   19.50
 -13  -3  -3  342.79   16.30
 -13   3  -3  371.67   14.98
 -13  -3  -3  363.72   15.15
 -13  -3  -3  335.69   13.49
  13  -3   3  351.92   22.32
  13  -3   3  349.80   16.27
 -13   3  -3  367.80   15.22
 -13   3  -3  372.67   19.27
 -13   3  -4   25.05    3.57
  13  -3   4   25.48    3.72
 -13  -3  -4   21.81    3.72
  13   3   4   31.56    5.09
  13  -3   4   22.10    5.69
 -13   3  -4   27.54    4.73
 -13  -3  -4   21.98    2.77
 -13   3  -4   29.33    3.70
 -13   3  -5    4.20    1.80
 -13  -3  -5    4.42    1.68
 -13   3  -5    5.74    1.95
 -13  -3  -5    5.72    2.23
 -13  -3  -5    3.50    2.02
  13  -3   5    6.39    3.25
 -13   3  -5    3.92    1.78
 -13  -3  -5    2.25    1.24
 -13   3  -6  148.35    8.43
 -13   3  -6  127.42    8.40
 -13  -3  -6  133.70    9.49
 -13  -3  -6  131.56    8.77
  13  -3   6  145.68   13.97
 -13  -3  -6  131.19    7.50
 -13   3  -6  123.43    8.14
 -13  -3  -7    4.20    1.51
 -13  -3  -7    4.76    2.27
 -13   3  -7    4.07    1.46
 -13   3  -7    4.24    1.57
 -13  -3  -7    2.17    1.12
 -13   3  -8   45.95    4.37
 -13  -3  -8   48.21    4.55
 -13   3  -9  101.88    5.85
  13  -4  -9   47.21    3.30
  13  -4  -8  239.23   10.42
  13   4  -8  215.31    8.62
  13   4  -8  221.17    9.87
  13   4  -7   30.82    3.04
  13  -4  -7   25.02    3.49
  13  -4  -6  151.51    9.34
  13  -4  -5   30.45    4.21
 -13   4   4  231.62   18.00
  13   4  -4  261.69   16.71
 -13  -4   4  254.71   17.02
 -13   4   4  244.08   18.17
  13  -4  -4  252.34   12.81
  13  -4  -4  257.58   13.14
  13   4  -4  259.57   16.95
  13  -4  -4  269.73   13.08
  13  -4  -3   83.53    7.05
 -13   4   3   71.76    6.15
 -13   4   3   74.33    9.61
 -13   4   3   65.95    8.44
 -13   4   3   64.91    8.95
  13  -4  -3   74.16    6.64
  13  -4  -3   72.69    8.15
  13  -4  -3   66.27    5.87
 -13  -4   3   75.76    9.62
  13   4  -3   77.35    9.02
  13   4  -3   77.51    8.41
 -13  -4   3   84.41    9.12
  13   4  -2  533.13   25.07
 -13  -4   2  553.64   26.08
 -13   4   2  564.23   28.20
  13  -4  -2  581.70   23.19
  13  -4  -2  538.25   26.29
 -13  -4   2  486.74   27.22
 -13   4   2  578.73   26.96
  13   4  -2  532.58   26.96
 -13   4   2  525.52   21.46
  13   4  -1  172.84   12.54
 -13  -4   1  185.77   13.45
 -13   4   1  174.55   14.44
  13  -4  -1  218.53   12.61
  13  -4  -1  175.30   14.21
 -13   4   1  237.11   15.77
 -13   4   1  203.79    9.84
 -13   4   1  204.45   11.38
 -13  -4   0  564.66   21.73
 -13   4   0  518.45   26.25
 -13  -4   0  550.98   21.52
  13  -4   0  561.23   23.27
  13  -4   0  512.91   27.42
 -13   4   0  563.86   26.94
  13   4   0  518.00   26.12
 -13   4   0  498.63   21.57
 -13  -4  -1  130.79    7.45
 -13  -4  -1  143.15    9.01
 -13   4  -1  130.64   11.32
  13  -4   1  152.28   10.22
  13  -4   1  111.71   12.15
 -13   4  -1  142.06   12.25
 -13   4  -1  126.39    7.72
  13   4   1  114.81   11.14
  13   4   2   25.03    5.18
 -13  -4  -2   21.30    3.72
 -13   4  -2   24.48    3.12
 -13  -4  -2   25.28    3.71
  13  -4   2   20.05    5.41
 -13   4  -2   19.69    4.63
 -13  -4  -2   23.57    2.98
  13  -4   2   23.45    4.26
 -13   4  -2   21.58    3.19
  13  -4   3  143.23    9.70
  13   4   3  149.18   12.51
 -13  -4  -3  141.87    9.71
 -13   4  -3  143.48    8.40
 -13  -4  -3  151.34    9.17
 -13   4  -3  150.34    8.87
  13  -4   3  140.44    9.55
 -13   4  -3  144.17   12.08
 -13  -4  -3  146.50    7.89
 -13   4  -4    2.85    1.79
 -13   4  -4    0.44    1.40
 -13   4  -4   -0.80    1.53
 -13  -4  -4    1.29    1.16
 -13  -4  -4    1.74    1.76
  13  -4   4   -1.33    2.22
  13   4   4   -0.86    1.43
  13  -4   4    0.98    1.41
  13  -4   4    1.97    1.34
 -13   4  -5    1.30    1.44
 -13   4  -5   -0.41    1.25
 -13  -4  -5   -1.53    1.76
 -13  -4  -5   -0.31    1.04
 -13   4  -5    0.42    1.45
 -13  -4  -5    1.36    1.17
 -13   4  -6    0.72    1.15
 -13   4  -6    1.18    1.41
 -13  -4  -6    2.53    1.57
 -13  -4  -6    0.52    1.31
 -13   4  -7   10.47    2.17
 -13   4  -7   12.29    1.99
 -13   4  -7   12.53    2.22
 -13  -4  -7   10.11    2.45
 -13   4  -8    0.25    0.91
  13  -5  -6   15.04    2.10
 -13  -5   6   10.65    1.82
 -13  -5   5  273.21   11.88
  13  -5  -5  264.27   11.44
 -13  -5   4    5.90    1.82
  13  -5  -4    7.18    1.84
 -13  -5   3    1.29    1.37
  13  -5  -3    2.21    1.47
  13  -5  -3    1.75    1.45
 -13  -5   2   13.48    2.75
  13  -5  -2   16.82    3.23
  13  -5  -2   11.13    2.77
  13  -5  -1  885.88   31.88
  13  -5  -1  849.71   31.55
  13  -5   0   70.37    6.59
  13  -5   0   70.83    6.63
 -13   5   0   63.26    5.05
 -13  -5   0   54.52    4.47
 -13  -5   0   51.08    5.08
 -13  -5  -1   27.17    3.84
 -13  -5  -1   31.01    4.16
  13  -5   1   37.40    4.78
 -13   5  -1   28.45    3.55
 -13  -5  -1   24.79    2.97
  13  -5   1   31.09    4.43
 -13  -5  -2    5.92    2.23
 -13   5  -2    4.21    1.44
 -13  -5  -2    5.81    1.87
 -13  -5  -2    7.78    1.69
  13  -5   2    7.68    2.31
 -13   5  -2    5.16    1.87
  13  -5   2    5.17    1.93
  13  -5   3   26.53    3.74
 -13   5  -3   35.30    3.97
  13  -5   3   36.04    4.27
 -13   5  -3   29.80    3.57
 -13  -5  -3   34.68    4.42
 -13  -5  -4   34.94    4.16
 -13  -5  -4   30.80    4.20
 -13   5  -4   31.69    3.20
 -13   5  -4   25.62    3.43
 -13   5  -4   31.09    3.51
  13  -5   4   30.86    3.56
 -13   5  -5   21.62    2.59
 -13  -5  -5   28.91    3.52
 -13   5  -5   26.89    3.13
 -13   5  -5   24.93    3.03
 -13   5  -6   10.33    1.79
 -13  -5  -6    6.07    1.87
 -13   5  -6   10.38    1.73
 -13  -5  -7   33.16    2.72
  13  -6  -3   77.25    4.51
 -13  -6   3   83.36    4.94
  13  -6  -2   17.40    2.42
 -13  -6   2   14.90    2.23
  13  -6  -1    5.90    1.70
 -13  -6   1    7.06    1.57
 -13  -6   1    7.27    1.71
  13  -6   0    7.91    1.91
 -13  -6   0    9.64    1.97
 -13  -6  -1   17.35    2.40
 -13  -6  -1   15.20    2.47
  13  -6   1   20.41    2.76
 -13   6  -1   17.10    2.11
 -13  -6  -2   66.81    4.82
 -13  -6  -2   77.23    5.32
  13  -6   2   76.90    5.11
 -13   6  -2   72.10    4.53
 -13  -6  -3   14.51    2.19
  13  -6   3   12.83    1.81
 -13   6  -3   13.86    1.92
 -13  -6  -4   16.69    2.04
 -13  -6  -4   19.90    2.36
  14   0 -10   77.98    4.87
 -14   0   9    2.17    1.48
  14   0  -9    0.34    1.12
 -14   0   8    2.33    1.62
  14   0  -8    6.99    1.98
  14   0  -7   -1.21    2.02
 -14   0   7    3.83    2.43
 -14   0   7    1.51    1.60
  14   0  -7    0.39    1.17
 -14   0   6   53.44    5.38
 -14   0   6   52.65    7.22
  14   0  -6   50.51    7.82
  14   0  -5    0.98    1.33
 -14   0   5    0.81    1.74
  14   0  -5   -0.65    0.89
 -14   0   4   31.94    5.69
 -14   0   4   28.92    4.70
  14   0  -4   24.01    4.13
 -14   0   4   25.85    4.08
 -14   0   3    0.55    1.29
  14   0  -3    0.65    1.24
  14   0  -3   -0.59    1.13
  14   0  -2 1299.50   42.61
 -14   0   2 1206.88   41.84
  14   0  -2 1240.37   42.06
 -14   0   2 1208.32   41.69
 -14   0   1    0.49    1.04
  14   0  -1    0.49    1.34
 -14   0   1   -0.52    1.40
  14   0   0  872.37   30.69
 -14   0   0  862.80   29.50
 -14   0   0  835.58   28.01
  14   0   0  893.90   29.63
 -14   0   0  772.23   26.76
 -14   0   0  825.86   30.55
 -14   0  -1    1.54    1.71
 -14   0  -1   -0.82    1.17
  14   0   1   -0.38    1.02
 -14   0  -1    0.17    0.47
  14   0   1   -0.51    1.10
 -14   0  -1   -0.25    0.90
  14   0   2  147.37    9.52
 -14   0  -2  151.27    9.63
  14   0   2  153.47    7.85
 -14   0  -2  143.28    7.21
 -14   0  -3    0.54    1.27
 -14   0  -3   -0.27    0.95
  14   0   3    0.51    0.84
 -14   0  -4  948.87   30.21
 -14   0  -4  912.80   30.28
  14   0   4  941.54   33.12
 -14   0  -4  966.99   30.66
 -14   0  -4  927.26   33.80
 -14   0  -4  952.68   32.15
 -14   0  -4  948.96   31.83
 -14   0  -4  940.93   32.57
 -14   0  -5    1.54    1.56
 -14   0  -5   -0.33    0.78
 -14   0  -5    0.47    1.55
 -14   0  -5   -0.44    1.28
 -14   0  -6  230.85   13.35
 -14   0  -6  280.10   13.61
 -14   0  -7   -0.62    1.79
 -14   0  -7   -0.51    1.38
 -14   0  -8  160.31   10.81
 -14   0  -9   -0.53    1.92
 -14   0 -10   15.95    2.85
 -14  -1  10   10.21    1.78
  14  -1 -10    8.07    1.88
  14  -1 -10    7.38    1.46
  14   1 -10   11.61    1.74
 -14  -1   9  120.76    7.51
  14  -1  -9  109.96    6.85
  14   1  -9  126.04    7.11
 -14   1   8  301.34   13.56
  14  -1  -8  285.82   12.94
  14   1  -8  282.08   12.78
  14  -1  -7  144.29    8.41
  14   1  -7  124.98    7.80
 -14  -1   7  128.96   12.03
 -14   1   7  154.83    9.27
  14   1  -7  120.65   13.14
  14  -1  -7  139.23   12.79
 -14  -1   6  198.52   14.75
 -14   1   6  225.21   11.77
  14   1  -6  222.20   17.05
  14  -1  -6  213.46   15.66
  14   1  -5   36.60    5.52
  14   1  -5   37.35    4.93
  14  -1  -5   27.22    4.85
 -14  -1   5   38.65    5.96
 -14  -1   5   40.98    6.69
  14   1  -5   33.58    6.12
  14  -1  -5   31.42    5.39
  14   1  -5   43.70    6.33
 -14   1   5   34.35    4.26
 -14   1   4    6.15    1.93
  14   1  -4    4.08    2.06
  14   1  -4    3.57    1.71
  14  -1  -4    3.71    1.89
 -14  -1   4    0.77    1.48
  14   1  -4    5.24    2.16
  14  -1  -4    4.59    2.21
 -14   1   4    4.86    1.87
 -14  -1   4    5.74    2.49
  14  -1  -3  348.08   17.66
  14   1  -3  327.36   15.95
 -14  -1   3  312.13   17.04
 -14   1   3  334.03   15.88
 -14  -1   3  355.23   17.43
 -14  -1   3  383.47   18.27
  14   1  -3  328.94   16.17
 -14  -1   3  298.13   12.90
  14   1  -2   19.22    3.33
  14  -1  -2   26.31    4.36
  14   1  -2   18.60    3.32
 -14   1   2   18.51    2.21
 -14  -1   2   17.70    2.50
 -14   1   2   17.39    3.38
 -14  -1   2   22.07    3.86
 -14  -1   2   22.47    3.84
 -14  -1   2   17.75    3.30
  14   1  -2   16.05    3.46
  14   1  -1   17.44    2.89
  14  -1  -1   23.34    4.05
 -14  -1   1   13.37    2.95
 -14  -1   1   18.07    2.54
 -14   1   1   24.55    2.56
 -14   1   1   18.31    3.47
 -14  -1   1   25.32    4.22
 -14  -1   1   31.21    4.07
  14   1  -1   16.16    3.19
 -14  -1   1   19.17    3.19
 -14  -1   0 1871.96   56.02
 -14   1   0 1933.69   58.28
  14  -1   0 1844.67   59.17
  14   1   0 1888.49   57.86
 -14   1   0 1857.99   55.68
 -14   1   0 1832.83   54.86
 -14  -1   0 1889.57   58.32
 -14   1   0 1786.09   53.19
 -14  -1   0 1748.37   54.11
 -14  -1   0 1747.22   58.88
 -14   1   0 1833.20   57.96
  14   1   0 1888.73   57.31
  14   1   0 1890.54   55.40
 -14  -1   0 1669.22   52.09
  14   1   1 2510.89   79.35
  14  -1   1 2760.45   81.07
 -14   1  -1 2684.21   76.26
 -14   1  -1 2482.37   74.57
  14   1   1 2566.67   78.47
 -14  -1  -1 2645.57   81.06
 -14   1  -1 2694.07   79.87
 -14   1  -1 2678.28   75.22
 -14   1  -1 2595.45   75.02
 -14   1  -2   28.74    2.99
  14  -1   2   21.54    3.88
  14   1   2   19.63    3.53
  14   1   2   24.01    3.32
 -14  -1  -2   26.05    3.11
 -14  -1  -2   17.57    3.77
 -14   1  -2   22.26    3.85
  14  -1   3   79.85    7.11
  14   1   3   94.33    7.56
  14   1   3   81.58    6.03
 -14   1  -3   94.25    7.53
 -14  -1  -3   81.83    7.71
 -14   1  -3   79.38    5.35
 -14  -1  -3   89.93    6.02
 -14   1  -3   97.18    5.87
  14   1   4   27.36    4.09
 -14  -1  -4   34.81    4.12
 -14   1  -4   39.19    4.55
 -14  -1  -4   33.32    4.25
 -14   1  -4   33.41    3.43
 -14  -1  -4   33.51    3.76
 -14   1  -4   36.18    4.67
 -14  -1  -4   42.68    4.66
 -14   1  -4   29.35    4.04
 -14  -1  -4   29.46    3.63
 -14  -1  -5  986.98   33.55
 -14   1  -5 1002.92   34.34
 -14   1  -5  948.70   32.08
 -14  -1  -5  975.87   32.05
 -14   1  -5  973.66   31.52
 -14  -1  -5  993.13   33.03
 -14  -1  -5  939.61   34.08
 -14   1  -5  917.91   33.92
 -14   1  -6    2.41    1.44
 -14  -1  -6    1.02    1.54
 -14   1  -6    2.29    1.22
 -14  -1  -6    1.29    1.24
 -14  -1  -6    2.31    1.84
 -14   1  -6   -0.58    1.84
 -14  -1  -7   91.73    7.43
 -14   1  -7  106.17    7.09
 -14  -1  -7   98.55    8.26
 -14   1  -7   97.13    8.20
 -14  -1  -8  271.24   13.14
 -14   1  -8  259.88   12.27
 -14  -1  -8  282.79   14.68
 -14   1  -8  289.30   14.98
 -14   1  -9   20.58    3.69
 -14  -1  -9   26.60    4.02
 -14   1 -10    9.79    2.16
 -14  -1 -10    7.19    1.96
  14  -2 -10   14.60    2.23
  14   2 -10   10.17    1.44
 -14  -2  10    9.89    1.64
  14  -2  -9  184.16    8.92
  14   2  -9  197.13    8.97
  14  -2  -8  560.69   20.61
  14   2  -8  556.94   20.23
 -14  -2   7    1.15    1.91
  14  -2  -7    3.58    1.53
  14   2  -7    2.55    1.31
  14   2  -7    3.77    2.41
 -14   2   7    2.21    2.60
 -14  -2   7    3.11    2.63
  14   2  -7   -0.91    1.51
  14   2  -6  724.00   31.20
 -14  -2   6  683.93   32.24
  14   2  -6  633.11   23.27
  14  -2  -6  687.26   24.33
 -14  -2   6  638.56   31.14
  14   2  -6  734.13   34.57
 -14  -2   6  677.30   30.72
  14   2  -5   30.88    5.31
  14  -2  -5   26.72    5.12
 -14  -2   5   30.75    5.64
 -14   2   5   35.11    6.12
  14   2  -5   39.87    6.96
 -14  -2   5   36.22    6.19
  14   2  -5   21.09    4.54
 -14  -2   4  213.96   14.43
 -14   2   4  195.40   14.11
  14   2  -4  203.82   13.34
 -14   2   4  210.21   12.46
  14   2  -4  208.16   14.00
 -14  -2   4  186.44   13.36
  14   2  -4  183.69   11.91
  14  -2  -4  195.08   14.18
 -14  -2   3   44.67    4.32
  14  -2  -3   41.70    4.81
  14   2  -3   38.46    5.20
  14   2  -3   41.78    5.34
  14  -2  -3   31.57    5.56
 -14   2   3   30.47    5.23
 -14  -2   3   46.81    6.54
 -14   2   3   41.56    5.49
 -14  -2   3   37.82    5.65
 -14  -2   3   43.18    5.61
  14   2  -2    9.85    2.88
 -14  -2   2   16.65    3.60
 -14   2   2   10.20    1.74
 -14  -2   2   10.21    2.11
 -14   2   2   19.86    4.22
  14  -2  -2   18.58    4.23
  14   2  -2   15.79    3.39
 -14   2   2   14.06    3.29
 -14   2   2    7.71    2.78
  14  -2  -2   15.79    2.99
 -14  -2   2   17.13    3.26
  14   2  -2   14.00    2.98
 -14   2   1   39.67    3.47
 -14  -2   1   37.72    4.18
 -14   2   1   41.00    5.97
  14  -2  -1   52.28    6.70
 -14   2   1   41.75    5.15
 -14  -2   1   43.92    4.68
 -14   2   1   47.30    5.74
  14   2  -1   48.90    5.89
 -14  -2   1   46.39    5.57
 -14  -2   1   44.84    4.81
  14   2  -1   37.76    4.63
 -14   2   0 1215.93   43.41
  14  -2   0 1153.02   43.37
 -14   2   0 1175.25   39.99
 -14  -2   0 1122.77   40.55
  14   2   0 1191.30   41.55
 -14  -2   0 1205.92   38.31
 -14   2   0 1184.25   36.38
 -14   2   0 1148.50   41.38
  14   2   0 1174.41   38.79
 -14  -2   0 1152.48   37.71
  14  -2   1  100.13    8.97
 -14   2  -1   96.52    6.96
 -14   2  -1   90.62    8.04
 -14   2  -1   93.56    5.82
 -14  -2  -1   87.67    6.49
  14   2   1   95.41    7.94
 -14   2  -1  103.76    5.99
 -14   2  -1   98.62    5.89
 -14  -2  -2  759.82   24.74
 -14   2  -2  756.56   25.30
  14  -2   2  727.27   30.39
 -14   2  -2  757.91   29.72
 -14  -2  -2  767.37   26.86
 -14   2  -2  706.12   26.14
 -14  -2  -2  747.78   26.76
  14   2   2  760.59   28.95
 -14   2  -2  790.78   25.55
 -14  -2  -2  721.69   26.50
 -14   2  -2  738.51   25.16
 -14   2  -3  811.45   28.61
 -14  -2  -3  831.88   29.34
 -14  -2  -3  803.71   29.40
 -14   2  -3  819.99   27.71
  14  -2   3  805.94   32.49
 -14  -2  -3  856.16   27.05
 -14   2  -3  857.74   32.36
  14   2   3  784.53   30.44
 -14  -2  -3  861.38   29.35
 -14   2  -3  813.40   28.80
  14  -2   4  474.59   25.61
 -14   2  -4  448.13   17.73
  14   2   4  449.58   20.98
 -14   2  -4  464.12   17.66
 -14  -2  -4  459.05   18.69
 -14   2  -4  427.92   18.40
 -14  -2  -4  452.05   18.92
 -14   2  -4  445.97   20.69
 -14   2  -4  454.87   17.66
 -14   2  -5    8.79    2.15
 -14  -2  -5    7.67    2.09
 -14  -2  -5    7.97    2.35
 -14   2  -5    6.62    2.40
 -14  -2  -5    4.51    2.10
 -14  -2  -5    8.44    2.39
  14  -2   5   10.00    4.14
 -14   2  -5    7.03    2.03
 -14  -2  -6    0.97    1.32
 -14  -2  -6    1.17    1.68
 -14   2  -6    2.20    1.64
 -14   2  -6   -0.40    1.21
 -14  -2  -6    1.07    1.62
 -14   2  -6   -0.55    1.48
  14  -2   6   -1.09    1.81
 -14   2  -6    2.26    1.40
 -14  -2  -6    1.20    1.33
 -14   2  -7    3.48    1.77
 -14  -2  -7    3.05    1.83
 -14  -2  -7    3.21    1.78
 -14   2  -7    1.64    1.82
 -14   2  -7    5.97    1.80
 -14   2  -8   19.32    3.04
 -14  -2  -8   29.86    3.79
 -14   2  -8   27.08    3.92
 -14  -2  -8   25.96    3.81
 -14   2  -9  105.98    6.46
 -14  -2  -9  119.81    7.40
 -14   2  -9  120.96    7.46
  14  -3 -10   33.49    2.60
  14   3  -9  124.79    5.76
  14  -3  -8   -0.44    1.35
  14   3  -8   -0.80    1.00
  14  -3  -7  311.75   14.57
  14   3  -7  256.56   11.63
 -14   3   5  412.13   24.29
 -14  -3   5  393.87   22.34
  14   3  -5  397.26   23.87
  14   3  -5  386.56   21.37
 -14   3   5  399.27   23.74
 -14  -3   5  428.93   23.57
 -14  -3   5  428.28   22.59
  14   3  -5  409.10   22.02
  14   3  -4   11.06    3.54
 -14  -3   4    3.02    2.37
  14  -3  -4    9.05    2.34
 -14   3   4    4.55    2.90
  14   3  -4   11.15    2.92
 -14   3   4   10.57    3.52
 -14   3   4    4.40    2.12
  14   3  -4   12.83    4.11
 -14  -3   4   10.02    3.11
 -14  -3   4    5.56    3.02
  14   3  -4    8.49    3.05
 -14  -3   4    7.18    2.99
 -14   3   3  255.63   18.16
  14   3  -3  260.54   15.59
  14  -3  -3  279.37   18.49
 -14   3   3  296.10   18.30
 -14   3   3  307.00   16.98
  14  -3  -3  268.64   13.81
  14  -3  -3  284.85   15.54
 -14  -3   3  276.63   15.72
  14   3  -3  282.38   17.49
 -14  -3   3  253.35   16.02
  14   3  -3  261.20   16.04
 -14  -3   2    8.89    3.09
 -14   3   2   11.26    2.64
 -14  -3   2   10.84    3.04
  14   3  -2   12.77    3.28
  14  -3  -2   12.19    2.98
 -14   3   2   12.68    3.59
 -14  -3   2    5.93    2.07
  14  -3  -2   18.47    3.87
 -14   3   2    5.56    2.65
 -14   3   2   10.02    1.89
 -14   3   1  194.82   10.89
  14   3  -1  200.81   12.44
 -14  -3   1  182.61   11.86
  14  -3  -1  190.85   14.83
 -14   3   1  181.20   13.23
 -14  -3   1  196.83   13.75
  14   3  -1  177.04   13.09
 -14   3   1  184.15    9.13
  14  -3  -1  203.70   11.77
 -14   3   1  208.80   13.87
 -14   3   0   69.87    7.49
  14  -3   0   63.37    8.33
 -14  -3   0   66.33    5.56
 -14   3   0   66.71    6.09
  14   3   0   72.80    7.85
 -14   3   0   66.86    7.59
 -14   3   0   65.64    5.05
  14   3   0   69.10    6.47
 -14  -3   0   62.98    6.38
 -14   3  -1 1090.11   40.37
 -14  -3  -1 1068.93   34.41
 -14   3  -1 1037.28   33.02
 -14   3  -1 1020.30   37.76
  14  -3   1 1059.31   41.81
 -14  -3  -1 1027.71   35.01
 -14   3  -1 1026.53   35.66
  14   3   1 1018.16   39.39
 -14   3  -1  996.97   33.57
 -14   3  -1 1021.69   33.54
 -14  -3  -2   78.54    6.55
 -14   3  -2   73.89    6.65
 -14   3  -2   70.97    5.40
 -14  -3  -2   78.21    5.80
  14  -3   2   72.42    8.63
  14  -3   2   76.46    6.82
  14   3   2   73.71    7.90
 -14   3  -2   69.11    5.49
 -14   3  -2   77.81    8.36
 -14  -3  -3  381.27   17.80
 -14   3  -3  400.40   16.37
 -14  -3  -3  432.20   16.77
 -14   3  -3  398.41   16.53
  14   3   3  369.64   19.94
  14  -3   3  405.04   18.06
  14  -3   3  451.66   25.64
 -14   3  -3  414.91   21.04
 -14   3  -4  460.04   18.10
 -14   3  -4  427.03   17.75
 -14   3  -4  432.38   17.89
  14  -3   4  426.88   18.60
  14  -3   4  479.53   26.95
 -14  -3  -4  436.37   19.56
 -14  -3  -4  450.14   19.37
 -14   3  -4  419.52   21.31
 -14   3  -5   50.72    5.09
 -14  -3  -5   58.84    5.89
 -14  -3  -5   49.24    5.79
 -14  -3  -5   54.54    5.08
 -14   3  -5   57.99    5.27
 -14   3  -5   45.20    4.77
  14  -3   5   62.00    9.58
 -14  -3  -6   11.01    3.05
 -14  -3  -6    6.31    2.09
 -14   3  -6    7.62    2.20
 -14   3  -6   11.65    2.62
 -14   3  -6    4.37    1.67
 -14   3  -7   38.02    3.79
 -14  -3  -7   40.26    4.19
 -14   3  -8   18.71    2.81
 -14  -3  -8   17.51    2.79
 -14   3  -9   17.81    2.26
  14  -4  -9   20.08    1.87
 -14  -4   9   16.63    1.65
  14   4  -8    1.80    0.99
  14  -4  -8    0.28    0.89
  14   4  -7    1.55    1.02
  14  -4  -7    3.78    1.62
  14  -4  -6   97.89    7.20
  14  -4  -5   54.61    5.51
  14  -4  -4   38.59    4.53
  14  -4  -4   45.97    4.93
  14  -4  -4   44.74    4.82
 -14   4   4   38.30    4.27
  14  -4  -3   12.91    3.64
 -14   4   3    9.55    3.13
 -14   4   3   10.24    2.51
 -14   4   3   14.15    4.25
  14   4  -3   11.30    3.21
  14  -4  -3   15.12    3.13
 -14  -4   3   17.99    4.24
  14   4  -3    9.35    3.07
 -14   4   3   11.04    3.83
  14   4  -3    8.80    3.40
  14  -4  -3   14.63    3.14
 -14   4   2  151.55    9.83
  14   4  -2  163.03   12.34
 -14  -4   2  159.88   12.58
 -14   4   2  187.68   14.81
 -14   4   2  178.84   13.72
  14  -4  -2  191.69   11.51
  14  -4  -2  180.15   13.42
  14   4  -2  185.36   14.26
 -14   4   1    5.74    2.25
 -14  -4   1   11.88    3.23
  14   4  -1   10.39    2.94
  14  -4  -1    6.99    3.32
 -14   4   1   10.44    3.65
 -14   4   1    9.92    3.57
  14   4  -1    1.96    1.89
 -14   4   1    7.25    1.85
  14  -4  -1    5.51    2.43
 -14  -4   0    2.76    1.53
 -14   4   0    2.17    1.88
  14  -4   0    0.62    1.34
 -14  -4   0    3.36    1.72
 -14   4   0    1.86    1.55
  14  -4   0    3.33    2.39
 -14   4   0    4.23    1.52
 -14   4   0    3.86    2.45
  14   4   0    1.94    2.08
  14   4   1   22.20    4.86
 -14  -4  -1   26.92    3.99
 -14   4  -1   26.11    3.38
 -14  -4  -1   28.22    3.84
 -14   4  -1   25.09    5.20
  14  -4   1   26.31    6.01
  14  -4   1   24.64    4.11
 -14   4  -1   29.36    3.79
 -14  -4  -2  692.01   27.29
 -14   4  -2  700.91   24.92
 -14  -4  -2  778.84   27.07
 -14   4  -2  724.35   25.86
 -14   4  -2  704.02   32.02
  14  -4   2  708.53   35.85
  14   4   2  721.78   32.41
  14  -4   2  750.50   28.62
 -14   4  -2  731.65   26.29
  14  -4   3    7.81    2.40
  14  -4   3    4.47    2.01
  14   4   3    3.67    2.33
 -14   4  -3    7.32    1.99
 -14  -4  -3    4.93    1.97
 -14   4  -3    0.89    1.48
 -14   4  -3    2.57    1.59
 -14  -4  -3    2.28    1.90
 -14   4  -3    3.13    1.83
  14  -4   4  647.74   24.62
 -14   4  -4  659.75   24.02
  14  -4   4  663.99   24.82
 -14  -4  -4  625.85   25.14
 -14  -4  -4  620.21   25.37
 -14   4  -4  629.09   23.41
 -14   4  -5    1.69    1.46
 -14   4  -5    2.81    1.59
 -14   4  -5    3.67    1.47
 -14  -4  -5    4.78    1.54
 -14  -4  -5    5.51    2.15
 -14   4  -6   63.25    5.25
 -14   4  -6   56.65    4.81
 -14  -4  -6   54.67    5.16
 -14  -4  -6   63.09    5.92
 -14   4  -7    2.30    1.02
 -14   4  -7    5.38    1.72
 -14   4  -8  148.36    7.09
 -14  -5   6   55.83    3.93
  14  -5  -6   46.29    3.44
 -14  -5   5  189.53    9.00
  14  -5  -5  166.04    8.06
 -14  -5   4    0.75    1.07
  14  -5  -4    0.32    0.92
  14  -5  -3  211.61   10.85
  14  -5  -3  205.30   10.82
 -14  -5   3  219.68   11.00
  14  -5  -2  227.33   11.86
  14  -5  -2  207.86   11.49
 -14  -5   2  199.19   10.76
  14  -5  -1   29.96    4.31
  14  -5  -1   28.03    4.40
  14  -5   0  161.27   10.17
 -14  -5   0  145.25    8.95
 -14  -5   0  147.81    8.68
 -14   5   0  137.90    7.91
  14  -5   0  158.95   10.07
  14  -5   1  106.86    8.20
 -14  -5  -1  121.65    7.95
  14  -5   1  109.41    8.33
 -14  -5  -1  133.83    8.32
 -14   5  -1  106.02    6.99
  14  -5   2   63.50    5.96
  14  -5   2   71.32    6.33
 -14  -5  -2   73.74    6.27
 -14   5  -2   66.82    5.35
 -14  -5  -2   63.01    5.50
 -14  -5  -3  269.90   13.15
 -14   5  -3  269.24   12.11
  14  -5   3  257.80   12.61
  14  -5   3  250.43   12.45
 -14  -5  -4    4.97    2.13
 -14  -5  -4    6.00    2.14
  14  -5   4    7.49    1.97
 -14   5  -4    7.93    1.64
 -14   5  -4    6.59    1.77
 -14  -5  -5  328.82   13.36
 -14  -5  -5  291.27   13.55
 -14   5  -5  295.38   11.74
 -14   5  -5  314.09   12.57
 -14  -5  -6    1.25    1.16
 -14   5  -6    1.10    0.84
 -14  -5  -7   20.99    2.00
 -14  -6   2  270.01   10.95
  14  -6  -2  275.53   11.00
  14  -6  -1   -0.30    1.16
 -14  -6   1    0.72    0.95
  14  -6   0  105.73    6.37
 -14  -6   0   96.78    5.92
  14  -6   1    1.21    1.13
 -14  -6  -1    2.49    1.13
 -14  -6  -1    1.79    1.21
  14  -6   2   40.21    3.49
 -14  -6  -2   43.90    3.82
 -14  -6  -2   39.01    3.39
  14  -6   3    7.03    1.31
 -14  -6  -3    6.18    1.42
 -14  -6  -4  166.75    7.14
 -14  -6  -4  150.69    6.72
  15   0 -10   20.68    2.18
 -15   0   9   -0.70    1.21
  15   0  -9   -0.60    1.04
 -15   0   8  137.44    8.66
  15   0  -8  118.04    7.40
  15   0  -7   -1.23    1.18
  15   0  -7    1.46    1.11
 -15   0   7    0.98    1.88
 -15   0   7   -0.51    1.70
  15   0  -6    1.16    2.23
 -15   0   6    2.53    1.68
 -15   0   6    2.83    2.22
  15   0  -5    4.12    2.80
  15   0  -5   -0.71    0.68
 -15   0   5    0.93    1.34
 -15   0   5    0.86    1.65
 -15   0   4  679.66   24.88
 -15   0   4  727.06   29.55
  15   0  -4  670.39   28.10
 -15   0   4  695.17   27.72
 -15   0   3   -0.60    1.53
  15   0  -3   -0.70    1.64
  15   0  -3   -0.65    0.88
 -15   0   2  496.82   21.89
  15   0  -2  534.91   22.48
  15   0  -2  512.05   22.23
 -15   0   2  532.46   22.24
 -15   0   1    0.57    1.34
  15   0  -1   -0.54    1.15
 -15   0   1    0.53    1.15
 -15   0   0    1.94    1.23
  15   0   0    4.02    1.99
 -15   0   0    0.73    0.93
  15   0   0    1.43    1.12
 -15   0   0    1.78    0.94
 -15   0   0    0.56    1.53
 -15   0  -1    0.57    1.54
 -15   0  -1    0.45    1.21
  15   0   1   -0.41    0.89
 -15   0  -1    1.37    1.05
  15   0   1    1.14    1.34
  15   0   2   70.05    6.52
 -15   0  -2   80.34    7.15
 -15   0  -2   71.41    4.92
  15   0   2   66.31    5.16
 -15   0  -3    0.59    1.27
 -15   0  -3    0.89    1.03
  15   0   3   -0.56    1.20
  15   0   4  198.52   11.75
 -15   0  -4  216.89   11.33
 -15   0  -4  212.11    9.98
 -15   0  -4  202.12   11.42
 -15   0  -4  212.99   11.05
 -15   0  -4  210.17   12.50
 -15   0  -5   -0.49    1.42
 -15   0  -5    2.82    1.96
 -15   0  -5    1.08    1.72
 -15   0  -6   28.11    4.38
 -15   0  -6   36.11    4.74
 -15   0  -7    0.63    1.71
 -15   0  -7   -0.52    1.42
 -15   0  -8  815.10   31.16
 -15   0  -9   -0.51    1.48
 -15   0 -10  504.22   19.06
 -15  -1  10    0.63    0.81
  15  -1 -10    0.86    1.07
  15  -1 -10   -0.18    0.56
  15   1 -10    0.17    0.70
 -15  -1   9  192.04    9.69
  15  -1  -9  187.71    8.87
  15   1  -9  182.40    8.71
 -15   1   8   24.49    3.41
 -15  -1   8   23.49    3.58
  15  -1  -8   26.52    3.36
  15   1  -8   25.12    3.26
  15  -1  -7   79.41    5.89
  15   1  -7   75.88    5.71
  15  -1  -7   82.78    9.69
 -15   1   7   83.03    6.76
 -15  -1   7   69.27    8.89
 -15  -1   6   60.02    7.92
  15  -1  -6   65.56    8.48
  15   1  -6   61.26    9.13
 -15   1   6   69.85    6.23
 -15  -1   6   71.08    9.41
 -15   1   5   20.61    3.31
  15   1  -5   21.36    4.35
  15   1  -5   14.91    3.33
  15  -1  -5   21.07    4.36
 -15  -1   5   24.43    4.94
  15   1  -5   15.32    4.48
  15  -1  -5   16.94    4.17
 -15  -1   5   16.55    4.36
  15   1  -5   21.61    4.76
  15   1  -4   20.89    4.17
  15  -1  -4   15.98    3.70
  15   1  -4   19.34    3.63
 -15  -1   4   16.41    4.04
 -15   1   4   10.51    2.60
  15  -1  -4   20.40    4.24
 -15  -1   4   13.25    3.72
 -15   1   4   15.65    2.83
 -15   1   3    2.00    1.28
  15   1  -3    1.87    1.59
  15  -1  -3    0.76    1.62
  15   1  -3    1.86    1.46
 -15  -1   3    5.18    2.25
 -15  -1   3   -0.72    1.38
 -15   1   3    2.96    1.71
 -15  -1   3    1.63    1.17
  15   1  -3    2.13    1.67
 -15  -1   3    1.52    1.78
  15   1  -2  187.05   11.19
  15  -1  -2  182.20   12.24
  15   1  -2  186.03   11.49
 -15  -1   2  205.01   12.51
  15   1  -2  184.81   11.81
 -15   1   2  182.74   11.40
 -15  -1   2  189.71   12.30
 -15  -1   2  198.55   11.54
 -15  -1   2  161.90    8.81
 -15  -1   1    0.33    0.95
 -15   1   1    0.51    0.81
 -15   1   1    5.48    2.02
  15  -1  -1    0.69    1.32
 -15  -1   1    0.63    1.21
 -15   1   1    0.50    1.07
 -15   1   1    0.59    1.49
 -15  -1   1   -0.67    1.71
  15   1  -1    0.47    1.11
  15   1  -1   -0.58    0.97
 -15  -1   1    0.50    1.17
 -15   1   0  391.41   14.72
 -15  -1   0  391.16   15.55
 -15   1   0  412.85   18.36
  15  -1   0  383.08   19.06
  15   1   0  411.47   18.43
 -15   1   0  385.29   16.59
 -15   1   0  394.34   15.82
 -15  -1   0  402.95   18.58
  15   1   0  392.14   17.86
 -15  -1   0  380.72   19.23
 -15   1   0  431.50   18.98
 -15  -1   0  395.27   16.69
  15   1   0  398.10   16.34
 -15   1  -1  192.20    9.77
  15   1   1  201.47   11.17
 -15   1  -1  201.00    9.17
  15  -1   1  226.50   13.09
  15   1   1  205.69   12.04
 -15   1  -1  195.27   12.10
 -15  -1  -1  194.31   12.51
 -15   1  -2  497.62   21.27
 -15  -1  -2  491.85   22.27
 -15   1  -2  471.40   17.61
  15   1   2  467.08   19.27
 -15  -1  -2  481.32   18.26
  15  -1   2  462.86   21.36
  15   1   2  506.55   21.45
 -15   1  -3  353.68   13.72
 -15  -1  -3  328.64   14.08
 -15  -1  -3  308.57   13.92
 -15  -1  -3  322.53   14.57
 -15  -1  -3  344.45   15.16
 -15   1  -3  318.09   13.43
 -15   1  -3  340.48   15.00
 -15  -1  -3  330.31   14.82
  15  -1   3  333.65   16.79
  15   1   3  315.35   16.18
 -15   1  -3  324.66   16.30
 -15  -1  -3  342.25   17.71
 -15  -1  -4    2.94    1.76
 -15   1  -4    4.00    1.60
 -15  -1  -4    3.52    1.36
 -15  -1  -4    1.84    1.59
 -15   1  -4    3.52    1.81
 -15  -1  -4    3.42    1.76
 -15   1  -4    3.91    2.10
  15   1   4    4.07    1.77
 -15   1  -4    5.36    2.14
 -15  -1  -5    1.96    1.35
 -15   1  -5    2.09    1.29
 -15  -1  -5    0.90    1.22
 -15  -1  -5   -0.54    1.81
 -15   1  -5   -0.54    1.88
 -15  -1  -5    1.47    1.70
 -15   1  -5    0.78    1.18
 -15   1  -5    2.17    1.56
 -15  -1  -5    3.49    1.91
 -15   1  -6   92.49    6.26
 -15  -1  -6   88.33    6.91
 -15   1  -6  105.09    7.05
 -15  -1  -6   94.18    7.62
 -15   1  -6  101.11    8.26
 -15  -1  -6   96.56    8.10
 -15   1  -7  213.17   11.03
 -15  -1  -7  220.51   13.01
 -15   1  -7  211.42   12.85
 -15  -1  -7  239.47   12.53
 -15  -1  -8    2.68    1.55
 -15   1  -8    2.90    2.01
 -15  -1  -8   -0.58    1.76
 -15   1  -9  188.40   10.80
 -15  -1  -9  215.80   11.35
 -15  -1 -10   36.70    3.71
 -15   1 -10   34.66    3.66
  15  -2 -10   12.64    1.94
 -15  -2  10   10.49    1.62
  15   2  -9  178.81    8.12
  15  -2  -9  206.01   10.44
 -15  -2   9  193.28    9.44
  15  -2  -8  535.21   19.19
  15   2  -8  516.30   18.77
  15  -2  -7  357.89   14.72
  15   2  -7  346.80   14.30
 -15  -2   6  184.06   14.58
 -15  -2   6  210.91   15.58
  15   2  -6  187.83   14.42
 -15  -2   6  205.60   15.95
  15   2  -6  196.52   16.54
  15   2  -5   33.52    5.55
  15  -2  -5   26.14    5.31
 -15  -2   5   38.89    6.40
 -15   2   5   39.80    6.55
  15   2  -5   40.03    7.12
 -15  -2   5   35.70    6.17
  15   2  -5   38.25    6.13
  15   2  -4    5.99    2.12
  15  -2  -4    2.86    2.24
 -15  -2   4    8.35    3.21
 -15   2   4    3.58    2.43
  15   2  -4    4.68    2.37
 -15   2   4    4.52    2.15
 -15  -2   4    1.72    2.18
  15   2  -4    0.86    1.85
 -15  -2   4    6.24    3.09
 -15  -2   3   56.82    5.03
  15   2  -3   55.38    6.46
  15   2  -3   55.01    6.35
  15  -2  -3   47.41    7.06
 -15  -2   3   49.65    6.84
 -15   2   3   48.15    6.59
 -15   2   3   51.73    6.36
 -15  -2   3   52.30    6.75
 -15  -2   3   56.45    6.75
 -15  -2   2  151.74   11.06
 -15  -2   2  145.75    8.56
 -15   2   2  125.76    6.78
 -15   2   2  153.93   12.18
  15   2  -2  131.69   10.12
 -15   2   2  145.34   10.61
 -15   2   2  148.29   10.78
  15  -2  -2  150.28    9.18
 -15  -2   2  140.83    9.98
  15   2  -2  152.38   11.16
  15   2  -2  139.82    9.93
 -15   2   1    0.28    1.00
 -15  -2   1    2.50    1.55
 -15   2   1    0.83    1.12
  15  -2  -1   -0.88    1.19
 -15   2   1    0.62    1.45
 -15  -2   1   -0.49    1.06
 -15   2   1    3.43    1.97
  15   2  -1    1.41    1.35
 -15  -2   1    0.66    1.27
 -15  -2   1   -0.46    0.88
  15   2  -1   -0.54    1.03
 -15   2   0   87.78    8.66
  15  -2   0   87.55    8.90
 -15   2   0   95.71    7.72
 -15  -2   0   84.07    7.67
  15   2   0   91.50    8.19
 -15   2   0  104.53    8.82
  15   2   0   83.83    6.68
 -15  -2   0   86.92    6.18
 -15   2   0   96.82    5.88
 -15  -2   0   87.63    6.56
 -15   2  -1   23.02    2.74
  15  -2   1   22.17    4.42
 -15   2  -1   13.61    2.54
  15   2   1   15.87    3.32
 -15   2  -1   19.69    2.74
 -15  -2  -1   19.52    3.22
 -15  -2  -1   27.54    3.58
 -15   2  -1   23.93    3.34
 -15  -2  -1   21.04    3.08
 -15   2  -1   18.62    4.06
 -15  -2  -2  197.17    9.06
 -15   2  -2  188.10    9.40
  15  -2   2  201.33   13.53
 -15   2  -2  193.17   12.74
 -15  -2  -2  180.48   10.37
 -15   2  -2  183.81   10.27
 -15  -2  -2  209.54   10.95
  15   2   2  208.69   12.30
 -15   2  -2  192.48    9.56
 -15  -2  -2  203.32   10.91
 -15   2  -2  202.38    9.61
 -15   2  -3   59.31    4.85
  15  -2   3   47.33    6.32
 -15   2  -3   51.41    6.41
 -15  -2  -3   53.96    5.44
 -15  -2  -3   39.30    4.82
 -15   2  -3   56.12    5.38
  15   2   3   42.91    5.41
 -15  -2  -3   49.77    5.11
 -15   2  -3   48.83    5.04
 -15  -2  -3   47.52    4.99
 -15   2  -4 1991.30   60.29
 -15  -2  -4 1943.31   60.84
 -15  -2  -4 1983.90   62.25
 -15   2  -4 2025.50   60.65
  15   2   4 2004.90   65.34
 -15   2  -4 2027.92   60.32
 -15   2  -4 1971.04   64.91
 -15   2  -4 1952.49   61.72
 -15  -2  -4 1994.34   61.71
 -15   2  -5  564.13   21.56
 -15  -2  -5  576.49   23.89
 -15  -2  -5  591.81   23.31
 -15  -2  -5  590.60   22.42
  15  -2   5  618.50   31.25
 -15   2  -5  557.29   21.39
 -15  -2  -5  572.83   23.08
 -15   2  -5  597.74   23.47
 -15  -2  -6   83.35    7.17
 -15   2  -6   80.08    7.13
 -15   2  -6   81.38    6.11
 -15  -2  -6   79.97    6.26
 -15   2  -6   93.11    6.77
  15  -2   6   75.38    9.67
 -15  -2  -6   79.29    6.82
 -15   2  -7  329.11   14.32
 -15  -2  -7  298.23   14.66
 -15   2  -7  301.19   12.92
 -15  -2  -7  303.14   14.96
 -15   2  -7  307.47   15.18
 -15  -2  -8  101.92    7.28
 -15   2  -8  121.58    7.35
 -15  -2  -8  120.40    8.06
 -15   2  -8  101.67    7.64
 -15  -2  -9   51.69    4.48
 -15   2  -9   48.11    4.41
  15  -3  -9   39.76    3.68
 -15  -3   9   37.27    3.39
  15   3  -8    7.00    1.44
  15  -3  -8    8.28    2.15
  15  -3  -7    3.49    1.98
  15   3  -7    6.02    1.63
 -15   3   5   42.00    7.26
  15   3  -5   46.44    6.69
 -15  -3   5   47.42    6.91
 -15   3   5   42.33    7.11
  15   3  -5   44.22    7.42
 -15  -3   5   31.42    5.98
  15   3  -5   56.68    7.50
 -15  -3   5   41.67    6.59
 -15   3   4  140.15   13.10
  15   3  -4  116.35    9.80
  15  -3  -4  103.88   11.09
 -15   3   4  145.12   12.89
 -15   3   4  120.29   10.20
  15  -3  -4  115.17    8.30
 -15  -3   4  118.97   10.81
  15   3  -4  133.51   11.18
  15   3  -4  131.68   12.55
  15   3  -4  112.57   10.87
 -15  -3   4  130.16   11.09
 -15  -3   3   39.80    5.65
 -15  -3   3   53.27    6.73
  15   3  -3   29.39    5.14
  15   3  -3   25.67    4.70
  15  -3  -3   37.46    6.59
 -15   3   3   32.76    6.10
 -15   3   3   40.49    5.99
  15   3  -3   35.38    6.00
 -15  -3   3   31.88    5.79
  15  -3  -3   35.60    4.60
 -15   3   2  282.15   16.70
  15   3  -2  273.16   15.58
 -15  -3   2  260.76   15.32
 -15   3   2  269.59   17.00
 -15  -3   2  260.15   16.75
  15  -3  -2  290.92   14.51
  15  -3  -2  269.57   15.33
 -15   3   2  259.68   11.10
 -15   3   2  247.63   13.16
 -15  -3   2  255.54   12.32
 -15   3   1  229.64   14.87
 -15   3   1  257.40   17.17
  15  -3  -1  212.63   16.09
 -15   3   1  200.09   14.33
 -15  -3   1  230.16   15.05
  15   3  -1  220.38   14.92
 -15   3   1  202.15    9.98
  15   3  -1  228.54   13.36
 -15  -3   1  239.60   13.57
 -15   3   1  219.60   12.06
 -15   3   0   95.01    8.80
  15  -3   0   93.75   10.30
 -15  -3   0   93.52    6.82
 -15   3   0   93.96    7.52
  15   3   0   93.28    9.22
 -15   3   0  115.73   10.20
 -15   3   0  105.38    6.62
  15   3   0   90.71    7.63
 -15  -3   0  101.23    8.00
 -15  -3  -1  169.24    9.10
 -15   3  -1  154.66    8.18
 -15   3  -1  154.23   10.86
  15  -3   1  140.33   12.47
 -15  -3  -1  151.82    9.35
  15   3   1  146.62   11.70
 -15   3  -1  163.90    8.81
 -15   3  -1  137.40   11.61
 -15   3  -2  255.30   15.88
 -15  -3  -2  258.23   13.16
 -15   3  -2  231.88   12.77
 -15   3  -2  258.03   11.67
 -15  -3  -2  251.06   11.79
  15  -3   2  231.99   16.15
  15  -3   2  266.66   13.84
  15   3   2  232.63   15.19
 -15   3  -2  225.13   11.38
 -15   3  -2  264.23   12.12
  15  -3   3   98.47   11.92
 -15   3  -3  107.76   10.02
 -15  -3  -3  114.12    8.58
 -15   3  -3  126.24    7.67
 -15  -3  -3  110.40    7.20
  15  -3   3  105.91    8.22
 -15   3  -3  128.05    7.87
 -15   3  -3  120.92    7.71
  15   3   3  122.59   10.36
 -15  -3  -4  105.41    8.20
 -15  -3  -4  109.59    8.55
 -15   3  -4  110.26    7.48
  15  -3   4  106.20    8.08
 -15   3  -4  107.72    7.34
 -15   3  -4  107.10    9.72
 -15   3  -4  102.61    7.16
  15  -3   4   94.37   11.68
 -15   3  -5  959.02   32.89
 -15  -3  -5  976.87   34.44
 -15  -3  -5  933.75   32.62
 -15   3  -5 1023.98   33.11
 -15   3  -5  931.20   33.01
  15  -3   5  956.18   44.11
 -15   3  -6    9.41    2.20
 -15   3  -6    8.35    2.39
 -15   3  -6    3.32    1.60
 -15  -3  -6    5.80    2.18
 -15  -3  -6    6.34    2.42
 -15   3  -7  114.54    6.84
 -15  -3  -7  113.34    7.82
 -15   3  -8   -0.32    0.92
 -15  -3  -8    0.34    1.18
  15  -4  -8   41.56    3.42
  15  -4  -7    2.06    1.28
  15  -4  -6   93.97    6.77
  15  -4  -5   15.01    3.02
  15  -4  -4    7.77    2.20
  15  -4  -4    6.31    2.04
  15  -4  -4    5.97    1.83
 -15   4   4    9.32    2.24
  15  -4  -3   98.32    7.66
 -15   4   3   87.12    6.90
 -15   4   3  108.75   11.57
  15   4  -3   77.66    8.33
 -15   4   3  101.48   10.77
 -15   4   3   73.05    8.51
  15  -4  -3   74.96    6.88
  15   4  -3   94.01    9.16
 -15  -4   3   93.98    9.36
  15   4  -3   81.40    9.28
  15  -4  -2   51.65    6.76
  15  -4  -2   48.97    5.69
 -15   4   2   45.27    6.76
  15   4  -2   50.12    6.56
 -15  -4   2   58.01    7.09
 -15   4   2   50.44    7.50
  15   4  -2   32.72    5.93
 -15   4   2   48.26    5.27
 -15   4   1   17.58    3.43
  15  -4  -1   25.36    5.27
  15  -4  -1   24.62    4.98
 -15   4   1   22.89    5.04
  15  -4  -1   23.62    4.21
 -15   4   1   14.54    3.98
  15   4  -1   14.81    4.16
 -15   4   1   20.76    2.87
 -15  -4   0  174.08    9.94
 -15   4   0  167.75   10.58
 -15  -4   0  168.04    9.96
 -15   4   0  135.65   12.08
 -15   4   0  143.32   12.62
  15  -4   0  171.48   14.77
  15  -4   0  189.15   11.68
 -15   4   0  166.49    9.07
  15   4   0  173.16   13.73
 -15  -4  -1   22.25    3.71
  15  -4   1   18.11    3.69
 -15  -4  -1   19.39    3.28
 -15   4  -1   21.33    4.87
  15  -4   1   18.25    4.99
  15   4   1   31.04    5.77
 -15   4  -1   25.16    3.45
 -15  -4  -2  490.80   20.41
 -15  -4  -2  495.83   19.41
 -15   4  -2  443.14   17.58
 -15   4  -2  479.06   18.69
 -15   4  -2  499.30   24.83
  15  -4   2  450.84   27.17
  15   4   2  465.38   24.24
  15  -4   2  450.28   20.58
 -15   4  -2  461.94   18.87
 -15   4  -3  105.92    7.17
 -15   4  -3  118.13    7.70
  15  -4   3  138.88    9.36
 -15   4  -3  102.89   10.15
 -15  -4  -3  126.49    9.07
 -15   4  -3  125.89    8.00
  15  -4   3  117.75    8.73
  15   4   3  115.85   10.79
  15  -4   4  769.36   28.29
 -15  -4  -4  806.55   29.77
 -15  -4  -4  793.21   29.22
  15  -4   4  777.85   28.40
 -15   4  -4  789.78   27.76
 -15   4  -4  746.83   26.98
 -15  -4  -5  156.63    9.70
 -15   4  -5  151.51    8.71
 -15   4  -5  157.89    9.01
 -15  -4  -5  156.53    8.39
 -15   4  -5  160.87    8.93
 -15   4  -6   37.77    3.86
 -15  -4  -6   38.95    4.70
 -15  -4  -6   41.88    4.32
 -15   4  -6   42.79    4.15
 -15   4  -7    4.09    1.38
 -15  -4  -7    2.03    1.30
 -15   4  -7    3.07    1.20
 -15  -5   5    9.90    1.93
 -15  -5   4   41.94    4.07
  15  -5  -3    6.00    1.92
 -15  -5   3    0.78    1.24
  15  -5  -3    5.93    1.78
  15  -5  -2   22.56    3.57
 -15  -5   2   28.08    3.39
  15  -5  -2   34.71    4.30
 -15  -5   1    2.52    1.51
  15  -5  -1    2.58    1.86
  15  -5  -1    3.13    1.88
  15  -5   0  266.82   13.43
  15  -5   0  254.23   13.27
 -15  -5   0  238.67   11.81
 -15   5   0  235.05   10.75
 -15  -5   0  218.11   11.09
 -15  -5  -1   25.58    3.59
  15  -5   1   27.98    4.10
 -15  -5  -1   28.41    3.61
 -15   5  -1   27.85    3.41
  15  -5   1   23.60    3.80
  15  -5   2   44.73    4.93
 -15   5  -2   35.14    3.88
  15  -5   2   48.23    5.08
 -15  -5  -2   42.58    4.83
 -15  -5  -2   36.01    4.31
  15  -5   3   67.69    5.65
 -15  -5  -3   70.33    6.05
  15  -5   3   65.39    5.59
 -15   5  -3   70.48    5.45
 -15  -5  -4   10.19    2.54
 -15  -5  -4   15.79    2.80
  15  -5   4   14.39    2.34
 -15   5  -4   15.32    2.51
 -15  -5  -5   49.65    4.68
 -15  -5  -5   52.64    4.42
 -15   5  -5   51.12    4.10
  15  -6  -2   24.62    2.53
 -15  -6   1   48.25    3.47
  15  -6  -1   48.28    3.93
 -15  -6   0    4.29    1.24
  15  -6   0    2.03    1.15
 -15  -6  -1   89.00    5.40
  15  -6   1   90.19    5.45
 -15  -6  -2  283.42   10.95
 -15  -6  -2  309.71   11.79
  15  -6   2  288.78   11.21
 -15  -6  -3   -0.20    0.73
  15  -6   3    0.29    0.50
 -15  -6  -4    6.71    1.14
 -16   0   9    0.99    1.05
 -16   0   8  348.07   15.56
 -16   0   7   -0.52    1.79
  16   0  -7   -1.23    2.05
 -16   0   7   -1.00    1.92
 -16   0   6  219.95   12.00
  16   0  -6  192.83   16.16
 -16   0   6  215.19   15.49
  16   0  -5   -1.08    1.79
 -16   0   5   -0.49    1.15
  16   0  -5    0.76    1.26
 -16   0   5   -0.90    1.73
  16   0  -4  753.34   31.18
 -16   0   4  790.61   27.83
 -16   0   4  768.99   30.73
 -16   0   3    1.32    1.67
 -16   0   3   -0.72    1.53
  16   0  -3    0.70    1.17
 -16   0   2   86.44    7.84
  16   0  -2   85.15    7.73
 -16   0   2   83.73    7.66
  16   0  -2   81.26    7.66
 -16   0   1    1.26    1.59
 -16   0   1   -0.58    1.25
  16   0  -1   -0.58    0.97
  16   0   0  686.33   27.44
 -16   0   0  688.30   26.01
  16   0   0  733.58   26.31
 -16   0   0  632.34   22.79
 -16   0   0  677.32   27.27
 -16   0   0  660.00   23.88
  16   0   1   -0.45    1.06
  16   0   1   -0.63    1.20
 -16   0  -1    1.46    1.24
 -16   0  -1    0.62    1.34
 -16   0  -2    8.89    2.74
 -16   0  -2   11.78    2.12
  16   0   2   11.20    2.82
 -16   0  -3    0.92    1.24
 -16   0  -3    0.44    1.26
 -16   0  -3   -0.65    1.53
  16   0   3   -0.61    1.18
  16   0   4 1556.50   50.88
 -16   0  -4 1554.48   48.76
 -16   0  -4 1522.02   47.09
 -16   0  -4 1472.33   49.22
 -16   0  -4 1436.17   51.06
 -16   0  -4 1577.61   49.33
 -16   0  -5   -1.13    1.44
 -16   0  -5    0.99    1.42
 -16   0  -5   -0.52    1.50
 -16   0  -6    2.46    1.87
 -16   0  -6   -0.54    1.65
 -16   0  -7   -1.27    2.01
 -16   0  -7   -0.53    1.36
 -16   0  -8   23.15    4.08
 -16   0  -9   -0.49    1.48
 -16   0 -10   51.01    4.45
 -16  -1  10   38.04    2.97
  16  -1 -10   45.32    3.68
 -16  -1   9  103.63    6.61
 -16  -1   8   74.98    6.28
 -16   1   7   95.79   10.26
 -16  -1   7   98.87   10.32
  16  -1  -7   93.97   10.55
 -16   1   7  114.16    8.07
  16  -1  -6   -1.06    2.04
 -16   1   6   -0.50    1.52
 -16  -1   6   -1.23    2.36
 -16  -1   6   -1.00    1.66
  16  -1  -5  804.15   34.69
  16  -1  -5  769.71   32.96
 -16  -1   5  819.67   34.65
 -16   1   5  806.58   28.77
 -16  -1   5  855.15   36.71
  16  -1  -4  102.01    9.89
  16   1  -4  112.90    9.64
  16  -1  -4  111.00   10.08
  16   1  -4  111.95    9.28
 -16  -1   4  108.68   10.01
 -16  -1   4   99.54    6.53
 -16   1   4   93.77    8.28
 -16  -1   4   99.59   10.15
 -16   1   4   96.72    7.24
 -16   1   3   11.49    2.51
  16   1  -3   12.69    3.09
  16  -1  -3   11.35    3.23
  16   1  -3   12.11    3.05
 -16  -1   3   15.07    3.59
 -16  -1   3   15.57    3.75
 -16   1   3   10.95    2.92
  16   1  -3   13.65    3.51
 -16  -1   3   10.71    3.37
 -16  -1   3   13.11    2.38
  16   1  -2  195.98   11.80
  16  -1  -2  194.06   13.13
  16   1  -2  196.53   12.32
 -16  -1   2  197.36    9.81
 -16   1   2  190.51   12.13
 -16  -1   2  179.38   12.50
  16   1  -2  195.50   12.66
 -16  -1   2  199.00   12.04
 -16  -1   1  233.35   12.73
 -16   1   1  261.35   14.39
  16  -1  -1  249.77   14.93
 -16   1   1  255.70   13.27
 -16  -1   1  239.79   14.13
 -16   1   1  239.38   10.39
 -16  -1   1  243.23   11.33
 -16   1   1  244.04   13.92
 -16  -1   1  250.42   14.85
  16   1  -1  241.81   13.79
  16   1  -1  239.07   12.82
 -16   1   0  604.90   20.76
 -16  -1   0  573.90   21.66
  16  -1   0  640.49   26.53
  16   1   0  614.13   25.24
 -16   1   0  582.88   23.02
 -16   1   0  578.67   21.64
 -16   1   0  637.59   25.12
 -16   1   0  585.52   25.16
 -16  -1   0  581.01   25.90
 -16  -1   0  624.15   23.19
  16   1   0  602.08   24.48
  16  -1   1  262.44   15.14
  16   1   1  286.08   14.78
 -16   1  -1  225.10   11.42
 -16   1  -1  262.68   11.07
 -16   1  -1  258.10   14.40
 -16  -1  -1  246.47   15.07
  16   1   1  237.20   12.90
  16  -1   2  260.65   15.21
  16   1   2  297.52   15.54
 -16   1  -2  276.52   15.15
 -16  -1  -2  275.17   15.94
 -16  -1  -2  250.31   12.23
 -16   1  -2  284.16   13.06
  16   1   2  269.64   13.58
 -16   1  -2  302.04   13.83
 -16  -1  -2  282.37   13.11
 -16   1  -3 1010.32   32.71
  16  -1   3  993.81   37.16
  16   1   3 1063.51   37.23
 -16   1  -3  987.48   32.36
 -16  -1  -3  994.76   33.38
 -16  -1  -3  972.70   33.48
 -16  -1  -3 1025.74   34.27
 -16   1  -3 1025.16   36.99
 -16  -1  -3  981.62   38.15
 -16   1  -3  986.53   33.99
 -16  -1  -3  983.42   34.24
 -16   1  -3  966.23   34.25
 -16  -1  -4  215.42   12.03
 -16   1  -4  224.92   12.24
  16   1   4  207.86   12.83
 -16   1  -4  241.93   12.81
 -16  -1  -4  206.98   10.98
 -16   1  -4  234.34   10.78
 -16  -1  -4  230.88   11.77
 -16   1  -4  199.45   12.76
 -16  -1  -4  238.59   12.33
 -16  -1  -5   -0.57    1.64
 -16   1  -5   -0.57    1.64
 -16  -1  -5    0.83    1.31
 -16   1  -5    0.37    1.00
 -16  -1  -5    0.47    1.43
 -16   1  -5    0.81    1.23
 -16  -1  -5    0.53    1.24
 -16  -1  -6    5.49    2.43
 -16   1  -6   10.37    2.82
 -16  -1  -6    6.58    2.36
 -16  -1  -6    5.64    2.22
 -16   1  -6    9.59    2.03
 -16  -1  -7  125.91    9.41
 -16   1  -7  125.94    9.41
 -16  -1  -7  132.97    9.00
 -16   1  -7  123.20    7.83
 -16  -1  -8    1.69    1.63
 -16   1  -8    3.40    1.88
 -16  -1  -8    7.08    2.17
 -16  -1  -9   -1.34    1.49
 -16   1  -9   -0.45    1.57
 -16   1 -10    8.41    1.79
 -16  -1 -10    9.07    1.81
 -16  -2  10  264.97    9.91
  16  -2 -10  298.75   10.91
 -16  -2   9  319.99   13.09
  16   2  -6  573.87   30.61
  16   2  -6  533.53   26.59
 -16  -2   6  596.23   29.89
 -16  -2   6  529.82   27.29
 -16   2   6  578.77   28.77
  16   2  -5   19.41    4.34
  16  -2  -5   16.47    4.28
 -16  -2   5   15.11    4.13
 -16   2   5   12.09    3.77
  16   2  -5   14.51    4.52
 -16  -2   5   23.63    5.14
  16   2  -5   15.98    4.06
 -16  -2   5   29.84    5.58
  16   2  -4   77.80    7.75
  16  -2  -4   79.91    9.40
 -16  -2   4   91.30    9.75
 -16   2   4   87.84    9.26
 -16  -2   4   70.57    8.48
  16   2  -4   83.45    9.01
 -16   2   4   83.17    7.96
 -16  -2   4   86.36    9.42
  16   2  -4   70.97    8.04
  16   2  -3    2.89    1.83
  16   2  -3    3.63    1.97
  16  -2  -3    2.94    2.31
 -16  -2   3    5.52    2.80
 -16   2   3    3.26    2.07
 -16  -2   3    7.03    2.60
 -16   2   3    2.89    2.30
 -16  -2   3    3.34    2.12
 -16  -2   3    5.01    1.88
 -16  -2   2  221.06   11.35
 -16   2   2  222.80    9.78
 -16   2   2  239.69   15.77
  16   2  -2  216.68   13.85
 -16   2   2  221.79   13.90
 -16  -2   2  198.32   12.79
  16   2  -2  217.06   14.34
 -16   2   2  236.56   14.42
 -16  -2   2  216.41   12.39
  16   2  -2  236.05   13.49
 -16  -2   2  223.44   14.14
 -16  -2   1  271.02   15.49
 -16  -2   1  274.69   12.85
 -16   2   1  316.35   17.78
  16  -2  -1  340.41   19.16
  16   2  -1  261.00   15.39
 -16   2   1  264.90   14.83
  16   2  -1  245.64   15.36
 -16   2   1  272.87   15.75
  16   2  -1  300.77   14.92
 -16  -2   1  261.84   13.10
 -16  -2   1  282.34   13.34
 -16   2   1  277.86   11.63
 -16  -2   0  722.88   28.35
 -16  -2   0  638.13   24.81
 -16   2   0  749.45   30.84
  16  -2   0  769.00   31.93
  16   2   0  755.67   29.56
 -16   2   0  714.05   25.69
 -16   2   0  638.14   26.39
 -16   2   0  689.36   29.30
  16   2   0  722.93   29.03
 -16  -2   0  696.30   25.79
 -16   2   0  696.78   23.98
  16   2   0  710.45   26.21
 -16   2  -1  282.47   16.35
 -16  -2  -1  300.97   13.97
 -16   2  -1  290.73   13.84
 -16  -2  -1  303.19   13.91
  16   2   1  312.74   16.37
 -16   2  -1  315.03   13.01
 -16  -2  -1  300.39   14.15
  16  -2   1  277.66   17.48
 -16  -2  -2  647.06   21.10
 -16   2  -2  631.63   22.03
  16  -2   2  599.21   27.49
  16   2   2  622.22   26.88
 -16   2  -2  606.90   26.54
 -16  -2  -2  610.29   23.46
 -16   2  -2  598.08   23.07
 -16  -2  -2  574.55   23.15
  16   2   2  599.98   25.40
 -16   2  -2  594.21   21.81
 -16  -2  -2  588.90   23.32
 -16  -2  -2  634.10   23.07
 -16   2  -2  584.25   22.85
 -16   2  -3   39.79    4.13
  16   2   3   45.45    6.16
  16  -2   3   37.27    5.78
 -16   2  -3   41.81    5.93
 -16  -2  -3   45.02    5.30
 -16  -2  -3   40.20    4.85
 -16   2  -3   43.67    4.76
  16   2   3   48.58    5.63
 -16  -2  -3   44.33    4.95
 -16  -2  -3   51.38    5.21
 -16   2  -3   38.27    4.61
  16   2   4  105.23    9.38
 -16   2  -4   97.29    6.84
 -16  -2  -4   94.18    7.47
 -16   2  -4   86.84    7.20
 -16  -2  -4  111.50    8.44
 -16  -2  -4   94.63    7.61
 -16   2  -4  105.92    6.97
 -16  -2  -4   92.88    7.10
 -16   2  -4   85.56    8.47
 -16  -2  -5   35.79    4.63
 -16   2  -5   29.49    4.33
 -16   2  -5   31.27    3.78
 -16  -2  -5   27.85    3.89
 -16   2  -5   28.43    3.79
 -16  -2  -5   28.93    4.25
 -16  -2  -5   29.07    4.57
  16  -2   5   26.95    6.05
 -16   2  -6  207.82   12.08
 -16  -2  -6  210.23   12.10
 -16  -2  -6  213.63   11.80
 -16  -2  -6  188.32   10.52
 -16  -2  -6  197.43   11.70
  16  -2   6  209.34   16.52
 -16   2  -6  214.42   10.63
 -16   2  -7    9.86    2.06
 -16   2  -7   12.16    2.50
 -16  -2  -7    9.63    2.77
 -16  -2  -7    9.37    2.61
 -16   2  -7   15.52    3.18
 -16   2  -8   36.51    3.83
 -16  -2  -8   37.07    4.20
 -16  -2  -8   30.93    4.06
 -16   2  -8   38.90    4.51
 -16  -2  -9   -0.30    0.92
 -16   2  -9    0.64    1.07
 -16  -3   9  767.61   24.85
  16  -3  -9  804.36   25.54
  16  -3  -8    6.46    1.97
  16  -3  -7  299.62   14.19
 -16   3   6   85.86    6.28
  16   3  -5   56.07    7.31
 -16  -3   5   67.03    8.13
  16   3  -5   76.48    9.77
 -16   3   5   63.93    8.60
 -16  -3   5   49.36    7.05
  16   3  -5   44.16    6.80
 -16   3   5   59.32    8.64
 -16  -3   4    0.86    1.17
  16   3  -4    1.14    2.44
  16   3  -4    0.86    1.43
 -16  -3   4   -0.87    1.18
  16   3  -4    2.23    1.88
  16  -3  -4    2.18    2.34
 -16   3   4    2.13    2.28
  16  -3  -4    2.00    1.59
  16   3  -4    2.90    2.07
 -16  -3   4   -1.02    1.70
  16   3  -3   78.00    8.27
 -16  -3   3   75.28    8.08
  16   3  -3   89.77    8.87
  16  -3  -3   78.15    9.75
 -16   3   3   75.94    9.08
 -16   3   3   98.51    9.42
  16  -3  -3   99.39    7.84
  16   3  -3   73.07    8.76
 -16  -3   3   92.26    9.83
  16   3  -2  109.83   10.43
  16  -3  -2  120.46    8.85
 -16   3   2  109.97   10.17
 -16   3   2  132.17   12.36
  16   3  -2  108.63    9.94
 -16   3   2   87.88    9.54
 -16   3   2  113.32    8.22
 -16  -3   2   82.04    6.52
 -16  -3   2  103.33   10.16
 -16   3   2  100.33    6.15
  16   3  -2   81.88    8.40
 -16  -3   2  107.37    9.12
 -16   3   1  799.37   33.35
 -16   3   1  803.16   35.80
  16  -3  -1  811.11   36.35
 -16   3   1  801.63   33.03
 -16  -3   1  769.70   28.10
 -16   3   1  819.97   29.36
  16   3  -1  776.21   33.61
 -16   3   1  781.56   26.62
  16   3  -1  776.38   30.87
 -16  -3   1  764.17   30.06
  16  -3   0    3.30    2.59
 -16   3   0    1.46    1.41
 -16   3   0    0.87    1.68
  16   3   0    0.87    1.67
 -16   3   0    1.10    1.05
 -16   3   0    0.53    1.43
 -16  -3   0   -0.44    1.32
 -16  -3  -1  774.74   28.83
 -16  -3  -1  858.78   29.86
  16  -3   1  778.88   35.31
 -16  -3  -1  791.60   27.80
 -16   3  -1  799.98   33.77
 -16   3  -1  798.94   27.70
  16   3   1  804.08   33.51
 -16  -3  -2   67.81    6.44
 -16   3  -2   76.62    6.82
 -16  -3  -2   74.18    6.84
 -16  -3  -2   76.33    5.81
 -16   3  -2   73.08    5.61
  16  -3   2   61.35    8.29
  16  -3   2   66.92    6.73
 -16   3  -2   66.50    8.16
  16   3   2   84.87    8.78
 -16   3  -2   71.45    5.89
  16   3   3  204.58   14.22
 -16  -3  -3  236.68   13.03
 -16   3  -3  235.41   11.42
 -16  -3  -3  236.56   11.16
  16  -3   3  243.52   13.13
 -16   3  -3  210.57   14.71
 -16   3  -3  226.44   11.65
 -16   3  -3  222.88   11.43
  16  -3   3  221.36   18.21
  16  -3   4   28.16    6.59
 -16   3  -4   26.59    3.65
  16   3   4   23.09    4.62
 -16   3  -4   15.23    3.98
  16  -3   4   25.41    3.92
 -16  -3  -4   28.16    4.46
 -16  -3  -4   27.55    4.46
 -16   3  -4   26.53    3.67
 -16   3  -4   21.39    3.41
 -16   3  -5   21.18    3.32
 -16   3  -5   21.21    3.22
 -16  -3  -5   17.85    3.05
 -16   3  -5   16.04    3.07
 -16  -3  -5   19.42    3.58
  16  -3   5   13.54    4.53
 -16   3  -6  130.90    8.29
 -16   3  -6  137.15    8.03
 -16  -3  -6  138.66    8.90
 -16  -3  -6  110.74    7.14
 -16   3  -7    5.80    1.58
 -16  -3  -7    4.43    1.91
 -16   3  -8   21.44    2.73
 -16  -3  -8   22.65    2.95
  16  -4  -8   62.58    4.01
  16  -4  -7   53.43    4.37
  16  -4  -6    9.07    2.10
  16  -4  -5    6.29    1.98
 -16   4   4   64.81    5.58
  16  -4  -4   68.94    5.73
  16  -4  -4   61.62    5.68
  16  -4  -4   64.33    5.71
 -16   4   3   -0.48    1.37
  16  -4  -3    0.53    1.53
  16  -4  -3   -0.53    1.53
 -16   4   2  620.06   29.71
  16   4  -2  591.18   28.02
  16  -4  -2  630.08   25.32
 -16   4   2  642.62   29.29
 -16   4   2  634.53   24.36
 -16  -4   2  610.97   23.14
  16   4  -2  612.77   27.22
 -16   4   1  183.54   14.04
 -16   4   1  150.54   12.79
  16  -4  -1  190.77   11.89
  16  -4  -1  177.53   13.34
  16   4  -1  167.89   13.65
 -16   4   1  165.35    8.77
 -16   4   1  181.15   10.78
 -16  -4   1  186.79   10.46
 -16  -4   0  473.51   19.09
 -16   4   0  481.59   24.53
  16  -4   0  472.14   21.27
  16   4   0  456.83   24.22
 -16   4   0  496.19   18.42
 -16  -4   0  419.99   18.39
 -16   4   0  490.37   20.49
 -16  -4  -1  232.44   11.77
 -16   4  -1  219.65   15.79
  16  -4   1  223.40   13.30
  16  -4   1  212.49   17.78
 -16  -4  -1  233.53   12.28
 -16   4  -1  238.89   11.47
  16   4   1  184.95   14.75
 -16   4  -2   26.41    5.22
  16  -4   2   20.48    5.38
  16   4   2   18.81    4.45
 -16   4  -2   18.31    2.69
 -16  -4  -2   15.12    3.27
 -16  -4  -2   17.37    3.68
 -16   4  -2   14.57    2.77
 -16  -4  -2   21.97    3.22
  16  -4   2   20.33    3.84
 -16   4  -3    0.37    1.07
  16  -4   3    0.55    1.29
 -16  -4  -3   -0.56    1.61
 -16   4  -3    0.43    1.77
  16  -4   3    0.55    1.75
  16  -4   4   38.33    4.60
 -16  -4  -4   33.95    4.67
 -16  -4  -4   33.89    4.54
  16  -4   4   42.77    4.71
 -16   4  -4   35.58    3.94
 -16  -4  -5   56.01    5.56
 -16  -4  -5   50.04    4.41
 -16   4  -5   48.27    4.61
 -16   4  -5   53.46    4.76
 -16  -4  -6  114.70    7.30
 -16   4  -6  119.67    7.15
 -16   4  -6  124.91    7.07
 -16   4  -7   50.52    4.04
 -16  -4  -7   57.44    4.58
 -16   4  -7   47.71    3.57
 -16  -5   5   32.94    3.21
 -16  -5   4    0.65    1.07
  16  -5  -3  335.06   14.31
  16  -5  -3  347.59   14.41
 -16  -5   2    1.30    1.21
  16  -5  -2    2.25    1.56
  16  -5  -2    3.56    2.05
  16  -5  -1   75.98    6.50
 -16  -5   1   74.15    5.76
  16  -5  -1   75.54    6.48
 -16  -5   1   65.12    5.50
 -16  -5   0    8.80    2.12
  16  -5   0    9.83    2.69
  16  -5   0    9.21    2.61
 -16   5   0   10.96    2.02
 -16  -5   0    9.75    2.08
 -16  -5   0   14.45    2.70
 -16  -5  -1   12.80    2.48
  16  -5   1   18.82    3.39
 -16   5  -1   18.39    2.65
 -16  -5  -1   22.35    3.19
 -16  -5  -1   19.23    3.23
  16  -5   1   15.06    3.16
  16  -5   2   19.37    3.18
 -16   5  -2   17.46    2.65
 -16  -5  -2   18.20    3.02
 -16  -5  -2   13.24    2.81
  16  -5   2   20.98    3.34
  16  -5   3   20.88    3.08
 -16  -5  -3   19.42    3.11
 -16   5  -3   23.29    3.03
  16  -5   3   17.75    2.92
  16  -5   4   27.70    2.99
 -16  -5  -4   30.81    3.81
 -16  -5  -4   26.05    3.39
 -16   5  -4   30.11    3.26
 -16  -5  -5   41.56    4.02
 -16  -5  -5   38.71    3.63
 -16   5  -5   39.88    3.44
  16  -6  -2  130.73    6.10
 -16  -6   1    0.16    0.61
  16  -6  -1    0.24    0.83
 -16  -6   0   15.17    2.05
  16  -6   0   22.20    2.57
 -16  -6  -1    6.34    1.45
  16  -6   1    2.90    1.21
 -16  -6  -2   13.97    2.03
  16  -6   2   12.25    1.68
 -16  -6  -3   53.37    3.13
 -17   0   9   -0.31    1.15
 -17   0   8  135.28    8.54
  17   0  -7    1.22    2.03
 -17   0   7    1.03    1.78
 -17   0   7   -1.01    2.16
  17   0  -6   49.71    8.09
 -17   0   6   48.64    5.35
 -17   0   6   51.46    7.37
 -17   0   5   -0.51    1.62
 -17   0   5    3.78    2.40
  17   0  -5    1.12    2.40
  17   0  -5    0.81    1.09
  17   0  -4  706.66   30.35
 -17   0   4  727.66   26.82
 -17   0   4  750.24   30.21
 -17   0   3    0.72    1.68
  17   0  -3   -0.76    1.63
 -17   0   3   -0.77    1.48
 -17   0   2  486.87   22.66
  17   0  -2  515.07   23.09
 -17   0   2  474.64   22.23
 -17   0   2  489.93   19.10
  17   0  -2  505.63   22.91
 -17   0   1   -0.63    1.21
 -17   0   1   -0.69    1.48
  17   0  -1   -1.27    1.49
 -17   0   1   -0.43    0.72
 -17   0   1    1.44    1.31
 -17   0   0  337.83   14.75
  17   0   0  395.99   18.79
 -17   0   0  343.27   17.93
 -17   0   0  361.67   17.13
  17   0   0  373.56   17.13
 -17   0   0  332.49   13.91
  17   0   1   -0.49    1.16
 -17   0  -1    0.68    1.31
  17   0   1    0.69    1.32
 -17   0  -2  500.51   19.84
 -17   0  -2  541.06   23.58
  17   0   2  541.53   23.49
 -17   0  -2  516.90   20.31
  17   0   3    0.67    0.91
 -17   0  -3   -0.49    1.33
 -17   0  -3    1.87    1.91
 -17   0  -3    0.71    1.52
 -17   0  -3   -0.37    0.93
 -17   0  -4   52.47    5.58
 -17   0  -4   54.90    5.48
 -17   0  -4   49.60    6.22
  17   0   4   49.02    5.81
 -17   0  -4   53.69    4.82
 -17   0  -5    0.52    1.57
 -17   0  -5   -0.59    1.79
 -17   0  -5    0.55    1.57
 -17   0  -6  587.70   24.94
 -17   0  -6  618.15   24.55
 -17   0  -7    0.63    1.81
 -17   0  -7    0.54    1.64
 -17   0  -8  174.69   10.93
 -17   0  -9   -0.46    1.39
 -17   0 -10   71.75    5.09
 -17  -1  10   48.10    3.16
  17  -1 -10   50.55    3.76
 -17  -1   9   56.19    4.60
 -17  -1   8  130.69    8.36
 -17   1   7  665.16   24.47
 -17  -1   7  603.14   24.38
 -17  -1   6  153.20   14.60
 -17   1   6  156.18   13.16
 -17  -1   6  162.05   13.53
  17  -1  -6  139.28   13.03
 -17   1   6  158.53    9.92
  17  -1  -5  156.56   12.91
  17   1  -5  151.97   11.50
 -17  -1   5  188.73   14.29
 -17  -1   5  196.63   15.85
 -17   1   5  188.74   10.83
  17  -1  -5  162.06   13.78
 -17   1   4   10.80    2.92
  17   1  -4   18.62    3.87
  17  -1  -4   14.49    3.91
 -17  -1   4   19.29    4.42
  17  -1  -4   12.73    3.62
 -17   1   4   18.69    3.37
 -17  -1   4   14.95    2.59
 -17  -1   4   12.05    3.75
 -17   1   3  287.38   13.73
  17   1  -3  276.59   16.09
  17  -1  -3  289.91   17.47
  17   1  -3  294.77   16.53
 -17  -1   3  299.33   13.12
 -17   1   3  293.80   16.10
 -17  -1   3  291.55   17.24
 -17  -1   3  306.91   18.01
  17   1  -3  279.79   17.03
 -17  -1   3  294.92   16.46
  17   1  -2    4.44    2.20
  17  -1  -2    8.34    2.89
  17   1  -2    3.56    1.93
 -17  -1   2    7.05    2.71
 -17   1   2    5.95    2.38
 -17  -1   2    4.23    1.48
  17   1  -2    2.21    1.88
 -17  -1   2    4.47    2.04
 -17  -1   2    4.07    2.48
 -17   1   2    4.20    2.13
 -17   1   1  783.43   26.67
 -17  -1   1  822.75   28.18
  17  -1  -1  826.13   33.71
 -17   1   1  848.29   30.89
 -17  -1   1  780.58   32.07
 -17   1   1  782.73   29.21
 -17   1   1  816.60   31.74
  17   1  -1  838.75   32.09
 -17  -1   1  814.77   30.26
 -17   1   1  819.03   32.22
 -17  -1   1  869.35   34.04
 -17   1   0 1360.00   42.38
 -17  -1   0 1375.25   43.54
 -17   1   0 1439.45   47.27
  17  -1   0 1478.52   49.91
  17   1   0 1408.94   47.87
 -17   1   0 1407.00   45.47
 -17   1   0 1232.56   42.70
  17   1   0 1387.83   46.86
 -17  -1   0 1365.06   44.71
 -17   1   0 1342.44   47.62
 -17  -1   0 1439.27   49.70
 -17   1  -1  426.63   20.31
 -17  -1  -1  433.34   21.38
  17  -1   1  409.24   20.80
  17   1   1  419.01   20.14
 -17   1  -1  412.16   17.02
 -17   1  -1  409.04   16.86
 -17   1  -1  417.28   16.08
  17   1   1  386.07   18.30
 -17  -1  -1  403.69   17.08
 -17   1  -2    2.49    1.79
 -17  -1  -2    4.66    1.91
  17  -1   2    5.27    2.51
  17   1   2    6.36    2.35
  17   1   2    2.61    1.42
 -17  -1  -2    4.10    1.75
 -17  -1  -2    6.47    2.80
 -17   1  -2    7.01    2.78
 -17   1  -2    5.76    1.95
 -17  -1  -2    3.29    1.53
 -17  -1  -2    9.72    2.20
 -17  -1  -3  191.72   10.95
  17  -1   3  206.09   13.33
  17   1   3  203.33   13.10
 -17  -1  -3  204.44   10.90
 -17   1  -3  201.67   10.08
 -17  -1  -3  213.96   10.95
 -17  -1  -3  184.64   10.95
 -17   1  -3  202.87   10.24
 -17   1  -3  226.66   11.74
 -17   1  -3  217.83   13.51
 -17  -1  -3  207.41   14.08
 -17  -1  -3  210.50   11.53
 -17   1  -3  218.40   11.80
 -17  -1  -4   73.25    6.53
 -17   1  -4   68.93    6.47
  17   1   4   46.57    5.84
 -17   1  -4   49.78    5.73
 -17  -1  -4   50.63    5.08
 -17   1  -4   54.97    4.93
 -17  -1  -4   58.62    5.94
 -17  -1  -4   45.81    5.00
 -17   1  -4   65.45    7.04
 -17   1  -5   94.70    6.79
 -17  -1  -5   95.40    7.61
 -17  -1  -5   98.61    7.53
 -17   1  -5   79.97    6.07
 -17  -1  -5   74.91    6.13
 -17  -1  -5   79.37    7.37
 -17   1  -5   85.05    7.64
 -17   1  -6  275.13   12.92
 -17  -1  -6  261.65   14.46
 -17   1  -6  268.88   14.72
 -17  -1  -6  258.19   13.95
 -17  -1  -6  281.14   13.62
 -17  -1  -7  274.36   14.67
 -17   1  -7  253.52   14.36
 -17  -1  -7  269.61   13.76
 -17  -1  -8  539.67   21.75
 -17   1  -8  530.55   21.68
 -17  -1  -8  484.74   19.93
 -17  -1  -9   78.17    6.06
 -17   1  -9   74.10    6.01
 -17   1 -10    0.26    1.01
 -17  -1 -10    0.25    0.98
  17  -2 -10   20.97    2.10
 -17  -2   9   42.20    3.83
 -17  -2   8  198.32   10.33
  17   2  -6   22.83    5.73
 -17  -2   6   19.36    4.92
 -17  -2   6   17.21    4.69
 -17   2   6   23.24    5.20
  17  -2  -5   68.70    8.56
 -17  -2   5   64.16    8.54
 -17   2   5   82.03    9.38
 -17  -2   5   63.58    8.56
  17   2  -5   69.50    8.62
  17   2  -5   83.87   10.51
  17   2  -5   86.30    9.06
 -17  -2   5   78.17    9.29
  17   2  -4  597.01   26.27
  17  -2  -4  570.07   29.04
 -17  -2   4  593.24   28.95
 -17   2   4  648.53   29.00
 -17  -2   4  592.17   28.44
  17   2  -4  602.94   28.41
 -17   2   4  585.54   25.87
  17   2  -4  596.53   27.45
 -17  -2   4  648.38   29.24
 -17  -2   3    2.21    1.47
 -17   2   3    3.01    2.72
  17   2  -3    3.85    2.09
  17  -2  -3    3.09    2.21
 -17  -2   3    3.87    2.28
 -17   2   3    2.51    1.79
 -17  -2   3    4.97    2.25
 -17   2   3    3.05    2.31
  17   2  -3    2.25    1.91
  17   2  -3    2.67    2.26
 -17  -2   3    0.86    1.43
 -17  -2   2   13.28    2.73
 -17   2   2   12.90    2.15
 -17   2   2   18.00    4.38
  17   2  -2   14.79    3.60
 -17   2   2   11.12    3.12
 -17  -2   2   12.53    3.29
 -17   2   2   10.90    3.28
  17   2  -2    9.40    2.76
 -17  -2   2   17.03    3.18
  17   2  -2   16.89    4.07
 -17  -2   2   15.70    3.78
 -17  -2   1  318.26   16.80
 -17  -2   1  285.11   13.45
 -17   2   1  284.39   17.65
  17  -2  -1  309.17   19.00
  17   2  -1  282.22   16.56
 -17   2   1  274.05   14.61
 -17   2   1  284.19   15.65
  17   2  -1  285.43   16.81
 -17   2   1  295.88   16.93
  17   2  -1  286.57   15.15
 -17  -2   1  293.19   14.02
 -17   2   1  309.56   12.62
 -17  -2   0 1458.01   46.61
 -17  -2   0 1483.70   46.24
 -17   2   0 1496.77   52.42
  17  -2   0 1493.95   54.21
  17   2   0 1369.54   50.60
 -17   2   0 1396.02   47.72
 -17  -2   0 1476.50   49.87
 -17   2   0 1445.16   51.34
  17   2   0 1465.93   50.98
 -17  -2   0 1462.19   47.17
 -17   2   0 1452.30   44.99
 -17  -2  -1  622.65   24.73
 -17   2  -1  661.90   23.35
 -17  -2  -1  642.60   24.43
 -17   2  -1  697.73   24.99
 -17  -2  -1  648.05   24.70
 -17   2  -1  639.81   28.29
  17   2   1  630.78   27.21
  17  -2   1  690.42   30.42
  17   2   1  657.60   28.45
  17   2   2  887.85   34.84
 -17   2  -2  942.30   31.10
 -17   2  -2  955.36   31.44
 -17  -2  -2  906.67   32.90
 -17  -2  -2  958.79   33.24
 -17  -2  -2  941.43   33.08
 -17   2  -2  942.42   32.59
 -17   2  -2  928.75   36.62
  17  -2   2  911.73   37.58
  17   2   2  962.58   37.20
 -17   2  -2  918.46   32.38
 -17  -2  -2  916.12   32.09
 -17   2  -3  212.58   10.61
 -17  -2  -3  219.42   11.91
 -17  -2  -3  200.85   11.78
 -17   2  -3  217.52   11.34
 -17   2  -3  221.55   14.18
  17  -2   3  186.86   13.98
  17   2   3  198.09   13.75
 -17  -2  -3  180.57   10.85
 -17   2  -3  218.54   11.80
 -17   2  -4 1092.64   36.74
  17   2   4 1138.65   41.82
 -17  -2  -4 1086.38   38.97
 -17  -2  -4 1147.90   38.83
 -17   2  -4 1097.72   41.25
 -17  -2  -4 1124.76   38.12
 -17   2  -4 1063.02   37.93
 -17   2  -4 1115.19   36.63
 -17  -2  -4 1105.34   37.63
 -17  -2  -5  706.80   27.00
 -17   2  -5  686.86   25.46
 -17  -2  -5  687.53   25.84
 -17  -2  -5  694.88   26.69
 -17   2  -5  657.54   26.49
 -17   2  -5  710.09   25.26
  17  -2   5  710.22   35.17
 -17  -2  -6   41.12    4.57
 -17  -2  -6   59.03    6.08
 -17   2  -6   45.29    4.52
 -17  -2  -6   62.23    6.17
 -17   2  -6   61.75    6.15
 -17   2  -7  206.84   10.57
 -17  -2  -7  197.98   11.27
 -17  -2  -7  203.31   11.36
 -17   2  -7  204.84   11.51
 -17   2  -7  198.11    9.62
 -17  -2  -8    0.77    1.23
 -17  -2  -8   -0.40    1.73
 -17   2  -8   -0.42    1.68
 -17   2  -9    0.28    1.42
  17  -3  -9  128.40    6.30
 -17  -3   9  127.54    6.04
  17  -3  -8    4.12    1.55
  17  -3  -7   44.85    4.72
 -17   3   6   10.35    2.25
  17   3  -4   24.83    4.84
 -17  -3   4   32.70    5.39
  17   3  -4   22.06    4.26
  17  -3  -4   28.58    5.73
 -17   3   4   22.12    5.20
  17  -3  -4   23.63    3.75
  17   3  -4   32.32    6.31
  17   3  -4   32.31    5.91
 -17  -3   4   37.82    6.40
 -17  -3   3    3.96    2.51
  17  -3  -3    1.11    1.51
 -17   3   3    2.31    2.22
  17   3  -3    5.00    2.40
  17  -3  -3    1.16    1.92
 -17   3   3    1.99    2.14
 -17  -3   3    0.77    1.65
  17   3  -3    2.43    1.74
 -17   3   3   -0.85    1.42
  17   3  -2   65.23    8.22
  17  -3  -2   57.86    6.23
 -17   3   2   49.65    6.97
 -17   3   2   50.31    5.54
 -17  -3   2   54.70    5.19
 -17   3   2   54.09    8.09
  17   3  -2   54.52    7.06
 -17   3   2   60.16    7.63
 -17  -3   2   49.00    7.11
 -17   3   2   57.09    4.53
  17   3  -2   61.24    7.00
 -17  -3   1  161.06    9.74
 -17   3   1  192.07   10.91
 -17   3   1  143.49   13.28
  17   3  -1  155.30   11.17
 -17   3   1  177.99   12.88
  17   3  -1  178.67   13.55
  17   3  -1  156.36   12.49
  17  -3  -1  152.23   14.15
 -17   3   1  153.44    8.49
 -17   3   1  171.02   13.13
 -17   3   0  171.36   13.17
  17   3   0  158.32   12.58
 -17   3   0  173.64    9.12
  17  -3   0  163.12   14.29
 -17  -3   0  149.80    9.28
 -17  -3   0  165.92   10.13
 -17   3   0  167.38   10.41
 -17  -3  -1  267.48   13.45
 -17  -3  -1  261.65   13.66
  17  -3   1  247.96   17.77
 -17  -3  -1  260.44   12.29
  17   3   1  274.38   16.86
 -17   3  -1  267.67   12.50
 -17   3  -1  263.55   16.89
 -17  -3  -2  614.91   25.31
 -17   3  -2  685.51   26.13
 -17  -3  -2  656.63   26.04
 -17  -3  -2  668.05   23.69
 -17   3  -2  659.76   23.64
  17  -3   2  625.73   30.40
  17  -3   2  699.61   26.91
  17   3   2  645.82   28.97
 -17   3  -2  650.27   29.57
 -17   3  -2  659.91   24.16
 -17   3  -3 3744.68  108.07
 -17  -3  -3 3751.92  107.30
  17   3   3 3810.92  116.14
 -17   3  -3 3733.17  108.51
  17  -3   3 3796.66  111.09
 -17   3  -3 3628.08  115.15
 -17  -3  -3 3670.69  110.82
  17  -3   3 3663.69  122.16
  17  -3   4    8.13    3.68
 -17   3  -4    4.39    1.84
 -17  -3  -4    1.89    1.70
 -17   3  -4    0.86    1.43
 -17  -3  -4    0.60    1.83
 -17  -3  -4    3.41    2.04
 -17   3  -4   -0.81    3.56
  17  -3   4    5.34    2.11
  17   3   4   -0.86    1.43
 -17  -3  -5   18.83    3.08
 -17   3  -5   21.40    3.32
 -17  -3  -5   19.33    3.54
 -17   3  -5   24.30    3.60
 -17   3  -6   17.08    2.70
 -17  -3  -6   12.97    2.33
 -17  -3  -6   14.96    3.10
 -17   3  -6   16.49    2.93
 -17   3  -7   98.18    6.01
 -17  -3  -7   98.36    7.08
 -17  -3  -8   34.62    3.41
  17  -4  -8   16.76    1.77
 -17  -4   8   19.96    2.01
  17  -4  -7   49.35    3.93
  17  -4  -6   70.76    5.30
  17  -4  -5   20.88    3.01
  17  -4  -4  242.37   11.64
  17  -4  -4  233.24   11.78
  17  -4  -4  234.30   11.87
 -17   4   4  260.48   12.17
  17  -4  -3    0.52    1.65
 -17   4   3   -0.47    1.43
  17  -4  -3    0.52    1.41
 -17  -4   2   10.10    2.41
 -17   4   2   13.35    2.93
  17  -4  -2   10.48    3.08
 -17   4   1    2.16    1.64
 -17  -4   1   -0.48    1.65
  17  -4  -1   -0.62    1.58
  17   4  -1    0.92    1.54
  17   4  -1    0.98    1.63
 -17   4   1   -0.95    1.58
 -17   4   1    1.69    1.30
 -17  -4   0   66.58    5.76
 -17   4   0   57.39    7.76
  17  -4   0   69.45    6.98
  17   4   0   53.46    7.53
  17  -4   0   45.94    7.57
 -17   4   0   60.45    5.14
 -17  -4   0   61.98    5.60
 -17  -4   0   61.41    6.05
 -17   4   0   62.76    6.32
 -17  -4  -1  307.94   13.61
 -17  -4  -1  265.91   13.58
 -17  -4  -1  291.21   14.48
  17  -4   1  275.57   15.06
  17   4   1  267.06   17.64
  17  -4   1  255.56   19.57
 -17   4  -1  272.40   12.81
 -17   4  -1  261.79   17.64
 -17  -4  -2  194.75   11.65
 -17  -4  -2  207.29   12.07
 -17   4  -2  230.48   11.29
  17  -4   2  202.04   12.30
 -17  -4  -2  226.27   11.13
 -17   4  -3   17.08    2.75
  17  -4   3   20.94    3.76
 -17  -4  -3   23.55    3.97
 -17   4  -3   23.71    3.40
  17  -4   3   26.30    4.22
  17  -4   4   81.76    6.45
  17  -4   4   60.71    5.75
 -17  -4  -4   75.94    6.73
 -17  -4  -4   67.76    6.46
 -17  -4  -4   63.87    5.46
 -17   4  -4   63.08    5.18
 -17  -4  -5   62.50    5.94
 -17  -4  -5   57.94    5.54
 -17   4  -5   60.75    5.01
 -17  -4  -5   64.58    4.93
 -17   4  -5   62.15    5.15
 -17   4  -6  102.56    6.25
 -17   4  -6   95.10    5.95
 -17  -4  -6   97.50    6.50
 -17  -4  -7    0.86    1.10
 -17  -5   5  122.17    6.31
 -17  -5   4   21.16    2.69
  17  -5  -3   77.15    5.48
  17  -5  -3   65.35    5.15
  17  -5  -2  144.95    8.57
 -17  -5   2  137.08    7.84
  17  -5  -2  152.03    8.67
 -17  -5   2  124.32    7.11
  17  -5  -1  138.78    9.01
 -17  -5   1  141.89    8.11
  17  -5  -1  155.03    9.26
 -17  -5   1  139.63    8.13
  17  -5   0    3.92    2.05
 -17  -5   0    2.88    1.58
 -17  -5   0    3.71    1.60
  17  -5   0    1.45    1.39
 -17   5   0    2.54    1.21
 -17  -5  -1   26.06    3.36
 -17  -5  -1   29.36    3.90
  17  -5   1   34.13    4.24
 -17  -5  -1   33.31    3.61
  17  -5   1   28.02    3.96
 -17   5  -1   27.49    3.19
  17  -5   2    1.28    1.42
  17  -5   2    1.26    1.46
 -17   5  -2    2.56    1.19
 -17  -5  -2    1.96    1.30
 -17  -5  -2    2.15    1.49
  17  -5   3   57.60    4.89
  17  -5   3   57.57    4.87
 -17   5  -3   62.75    4.76
 -17  -5  -3   65.14    5.36
  17  -5   4   27.30    2.89
 -17   5  -4   41.80    3.66
 -17  -5  -4   37.69    3.94
 -17  -5  -4   38.23    3.89
 -17   5  -5  110.95    5.82
 -17  -5  -5  101.96    5.95
  17  -6  -2  159.93    6.54
  17  -6  -1    4.51    1.20
 -17  -6   0  140.55    6.45
  17  -6   0  171.61    7.33
 -17  -6  -1   26.90    2.51
  17  -6   1   31.60    2.75
 -17  -6  -2  134.20    6.12
  17  -6   2  127.09    5.63
 -18   0   9   -0.29    0.91
 -18   0   8   63.68    5.59
 -18   0   7    1.53    1.69
  18   0  -6  823.80   39.13
 -18   0   6  894.20   32.20
 -18   0   6  902.40   38.01
 -18   0   5   -0.53    1.51
  18   0  -5    1.15    2.21
 -18   0   5    0.98    1.88
  18   0  -5   -0.84    1.40
 -18   0   4  530.01   24.71
  18   0  -4  515.90   25.21
 -18   0   4  566.76   22.00
 -18   0   3   -0.78    1.66
 -18   0   3    0.82    1.37
  18   0  -3   -0.81    1.35
 -18   0   3    0.91    1.51
 -18   0   2  378.91   19.60
 -18   0   2  378.56   16.15
  18   0  -2  376.86   19.73
 -18   0   2  391.24   19.75
 -18   0   1    1.50    1.18
  18   0  -1    3.43    1.98
 -18   0   1   -0.45    0.87
 -18   0   1    3.42    1.85
 -18   0   1    0.75    1.44
 -18   0   1    0.39    0.99
 -18   0   0  173.99   11.32
 -18   0   0  170.06   12.07
 -18   0   0  170.28    9.18
  18   0   0  173.77   12.20
  18   0   0  173.75   11.16
  18   0   1    0.75    1.25
 -18   0  -1   -0.75    1.76
 -18   0  -1    0.40    1.09
 -18   0  -1    1.30    1.56
  18   0   1    0.53    1.03
 -18   0  -2  170.56   12.27
 -18   0  -2  186.71   10.28
 -18   0  -2  151.63    9.18
  18   0   2  162.22   11.77
  18   0   3   -0.72    1.39
 -18   0  -3   -0.77    1.81
 -18   0  -3   -0.50    1.59
 -18   0  -3   -0.39    1.20
 -18   0  -3    0.52    1.51
 -18   0  -4    1.01    1.75
 -18   0  -4    4.01    1.54
 -18   0  -4    0.77    1.66
 -18   0  -4    2.28    1.73
 -18   0  -5   -0.38    0.89
 -18   0  -5   -0.53    1.45
 -18   0  -5   -0.57    1.63
 -18   0  -5   -0.61    1.76
 -18   0  -6    3.46    2.07
 -18   0  -6    5.08    2.44
 -18   0  -7   -1.08    1.64
 -18   0  -7    1.24    1.89
 -18   0  -8   20.34    3.70
 -18   0  -9   -1.27    1.62
 -18   0 -10  406.55   14.95
  18  -1 -10   38.51    2.98
 -18  -1   9  171.08    8.45
 -18  -1   8   19.07    3.19
 -18   1   7   52.23    5.30
 -18  -1   7   52.46    5.47
 -18  -1   6  879.76   32.31
 -18   1   6  950.81   32.53
 -18  -1   6  836.36   37.82
  18  -1  -6  887.16   38.56
 -18  -1   6  898.11   38.07
  18  -1  -5  205.79   14.96
 -18   1   5  204.27   15.11
 -18  -1   5  216.84   15.80
 -18   1   5  223.77   12.10
 -18  -1   5  213.69   15.28
  18  -1  -5  195.46   15.35
 -18   1   4    2.00    1.59
 -18   1   4    1.44    1.54
  18   1  -4    0.79    1.52
  18  -1  -4    0.95    1.83
 -18  -1   4    1.93    1.85
 -18   1   4    0.87    1.45
 -18  -1   4    2.56    2.16
  18  -1  -4    4.73    2.23
 -18  -1   4    1.58    1.26
 -18   1   3  137.64   11.03
  18  -1  -3  163.09   12.80
  18   1  -3  143.42   11.19
 -18   1   3  145.19   11.33
 -18   1   3  162.71    9.61
  18   1  -3  148.71   11.99
 -18  -1   3  138.29    8.50
 -18  -1   3  151.87   11.36
  18   1  -2    7.85    2.73
 -18  -1   2   10.00    2.80
  18  -1  -2    8.94    3.10
  18   1  -2    3.85    2.35
 -18  -1   2    8.36    3.12
 -18   1   2   12.71    3.19
 -18   1   2    8.50    2.78
 -18  -1   2    8.68    2.22
 -18  -1   2    9.52    2.15
 -18   1   2    9.83    3.17
 -18  -1   2    5.27    2.54
  18   1  -1    1.44    1.54
 -18  -1   1   -0.58    1.24
 -18  -1   1   -0.37    0.94
 -18  -1   1    0.42    1.20
 -18   1   1   -0.71    1.17
  18  -1  -1    0.87    1.18
 -18   1   1   -0.63    1.05
 -18  -1   1   -0.78    1.06
 -18   1   1    0.50    0.84
 -18  -1   1   -0.87    2.20
 -18   1   1    3.01    1.91
 -18  -1   1    0.42    1.13
 -18   1   0  226.74   10.69
 -18  -1   0  228.80   11.67
 -18   1   0  207.20   13.02
 -18  -1   0  228.84   11.21
  18  -1   0  238.56   15.31
  18   1   0  260.86   15.14
 -18   1   0  218.87   12.52
 -18   1   0  268.64   11.94
 -18  -1   0  234.14   12.36
 -18  -1   0  231.33   11.88
  18   1   0  229.70   13.65
 -18   1   0  244.63   14.72
 -18  -1   0  226.33   15.15
 -18  -1  -1  141.53    8.58
  18  -1   1  141.25   11.61
  18   1   1  137.78   10.81
  18   1   1  137.33    9.77
 -18   1  -1  142.23    8.74
 -18   1  -1  129.22    7.73
 -18   1  -1  143.20   10.96
 -18  -1  -1  140.81   11.67
 -18  -1  -1  159.92    9.32
 -18   1  -2   56.30    4.99
 -18  -1  -2   58.27    5.48
  18  -1   2   63.27    7.55
  18   1   2   60.34    7.02
  18   1   2   56.81    5.87
 -18   1  -2   71.07    6.10
 -18  -1  -2   49.25    5.11
 -18  -1  -2   58.70    5.44
 -18  -1  -2   61.47    5.91
 -18   1  -2   50.04    6.50
 -18  -1  -2   77.58    8.35
 -18   1  -3   53.52    5.48
 -18  -1  -3   41.71    4.78
  18  -1   3   44.74    6.26
  18   1   3   56.11    6.76
 -18   1  -3   50.13    4.64
 -18   1  -3   46.84    4.58
 -18  -1  -3   52.64    5.25
 -18  -1  -3   50.93    5.33
 -18  -1  -3   53.63    5.57
 -18   1  -3   47.84    5.42
 -18   1  -3   51.63    6.69
 -18  -1  -4    9.99    2.83
 -18   1  -4   13.10    2.51
 -18  -1  -4    9.43    2.49
 -18  -1  -4    8.31    2.23
 -18  -1  -4   12.44    2.94
 -18   1  -4   10.89    2.92
 -18   1  -4    8.94    2.87
  18   1   4   12.25    3.10
 -18  -1  -5  109.82    8.43
 -18  -1  -5  104.41    7.88
 -18   1  -5  110.82    7.22
 -18  -1  -5   97.14    7.19
 -18  -1  -5   93.99    8.11
 -18   1  -5   94.93    8.12
 -18  -1  -6  121.98    8.70
 -18  -1  -6  156.97   10.07
 -18  -1  -6  133.94    9.83
 -18   1  -6  152.08   10.39
 -18  -1  -7   68.66    6.52
 -18  -1  -7   81.46    7.47
 -18   1  -7   86.51    7.61
 -18  -1  -8   52.18    5.10
 -18  -1  -8   45.92    5.23
 -18   1  -8   55.48    5.75
 -18  -1  -9  190.60    9.87
 -18   1  -9  201.85   10.18
 -18   1 -10    0.22    0.77
 -18  -2   9    0.52    1.11
 -18  -2   8    1.14    1.42
  18   2  -5   38.22    6.15
  18  -2  -5   46.50    7.08
 -18  -2   5   35.87    6.34
 -18   2   5   45.42    6.94
  18   2  -5   32.43    6.65
  18   2  -5   48.28    7.04
 -18  -2   5   40.07    6.61
 -18  -2   5   45.38    7.34
 -18   2   4   99.16   10.72
  18   2  -4   88.46    8.83
  18  -2  -4   88.75   10.24
 -18   2   4  113.58   10.69
 -18  -2   4  107.59   11.07
 -18  -2   4  128.09   11.69
  18   2  -4  107.19   10.58
 -18   2   4  111.89    9.62
  18   2  -4   96.12    9.73
 -18  -2   4  121.65   11.23
 -18  -2   3  110.54    7.63
 -18   2   3  111.69   11.32
  18  -2  -3   92.20   10.52
  18   2  -3   93.68    9.35
 -18   2   3  107.15   10.06
  18   2  -3  112.43   10.52
 -18  -2   3  109.63   10.34
 -18   2   3   92.03    9.17
  18   2  -3  110.86    9.97
 -18  -2   3   97.87    8.57
 -18  -2   3  120.90   10.72
 -18  -2   2  293.55   13.98
 -18   2   2  271.85   11.86
 -18   2   2  289.20   18.23
  18   2  -2  292.63   17.00
 -18   2   2  246.97   15.62
  18   2  -2  288.21   17.46
 -18   2   2  310.70   17.39
  18   2  -2  280.45   15.95
 -18  -2   2  278.42   16.57
  18   2  -1   49.96    6.65
 -18  -2   1   45.84    6.06
 -18   2   1   44.13    6.60
  18   2  -1   41.95    6.23
  18  -2  -1   49.35    7.44
 -18   2   1   43.63    5.37
 -18   2   1   50.83    6.03
 -18  -2   1   48.28    5.18
 -18   2   1   44.24    4.19
 -18  -2   1   43.32    4.23
 -18  -2   1   36.05    4.36
  18   2  -1   50.85    5.81
 -18   2   1   52.88    6.97
  18   2   0   40.42    6.09
  18  -2   0   45.19    7.00
  18   2   0   41.42    5.92
 -18  -2   0   43.24    4.92
 -18   2   0   45.13    4.39
 -18  -2   0   43.91    4.95
 -18   2   0   38.90    6.00
  18   2   1   -0.84    1.39
 -18  -2  -1    0.30    0.77
  18  -2   1    0.99    1.34
 -18   2  -1    0.97    1.61
 -18  -2  -1    0.48    1.31
 -18  -2  -1    0.50    1.59
  18   2   1    0.74    1.42
 -18   2  -1   -0.83    1.78
 -18   2  -1    1.89    1.50
 -18  -2  -1    1.03    1.31
  18  -2   2  747.77   32.90
  18   2   2  728.26   31.77
 -18   2  -2  745.82   26.28
 -18  -2  -2  720.80   27.81
 -18  -2  -2  792.04   28.43
 -18  -2  -2  735.99   28.00
 -18   2  -2  742.69   27.42
 -18   2  -2  736.11   31.59
  18   2   2  746.59   30.17
 -18   2  -2  745.98   27.53
 -18  -2  -2  750.76   27.32
  18   2   3    4.27    2.32
  18  -2   3    1.78    1.49
 -18  -2  -3    4.26    2.11
 -18  -2  -3    7.22    2.36
 -18   2  -3    8.11    2.34
 -18  -2  -3    7.44    2.64
 -18   2  -3    8.28    2.98
 -18   2  -3    2.03    1.66
 -18  -2  -3    8.00    2.20
 -18   2  -3    6.78    2.24
  18   2   4    3.25    2.21
 -18  -2  -4    5.71    2.33
 -18   2  -4    1.29    1.37
 -18   2  -4    3.97    2.15
 -18  -2  -4    1.59    1.83
 -18   2  -4    2.20    1.83
 -18   2  -4    0.85    1.47
 -18  -2  -4    2.48    1.65
 -18  -2  -5    2.81    1.95
 -18   2  -5    1.33    1.41
 -18  -2  -5   -0.55    1.66
 -18   2  -5   -0.57    1.72
 -18   2  -5    1.26    1.34
 -18  -2  -5    4.36    1.97
  18  -2   5    1.29    3.02
 -18  -2  -6  838.04   30.40
 -18  -2  -6  811.01   28.61
 -18   2  -6  813.61   28.02
 -18  -2  -6  791.33   29.73
 -18   2  -6  795.07   30.01
 -18  -2  -7   89.84    7.11
 -18  -2  -7   74.23    6.46
 -18   2  -7   91.55    7.16
 -18  -2  -8   40.25    4.14
 -18  -2  -8   41.41    4.25
 -18   2  -8   36.26    4.17
 -18   2  -9    3.39    1.17
  18  -3  -9   54.32    3.56
 -18  -3   9   63.65    3.65
  18  -3  -8    1.22    1.17
 -18  -3   8    0.29    0.95
  18  -3  -7   38.56    4.20
 -18   3   6   12.96    2.44
 -18   3   5   16.28    3.01
  18   3  -4  257.22   17.03
 -18   3   4  222.33   17.34
  18  -3  -4  224.52   16.96
 -18   3   4  242.08   17.08
  18  -3  -4  249.86   12.75
  18   3  -4  235.94   15.59
  18   3  -4  241.46   17.98
 -18  -3   4  219.81   16.02
 -18   3   3  268.90   13.48
 -18   3   3  243.73   18.08
  18   3  -3  244.31   16.03
  18  -3  -3  230.93   17.63
 -18   3   3  247.82   16.96
  18  -3  -3  274.82   13.98
 -18   3   3  219.13   15.25
 -18  -3   3  253.66   17.17
  18   3  -3  235.92   15.38
 -18   3   2   20.57    3.69
 -18  -3   2   23.71    3.42
 -18   3   2   21.50    5.13
  18   3  -2   16.91    4.14
  18  -3  -2   26.50    4.21
 -18   3   2   27.22    5.33
  18   3  -2   19.46    4.11
  18   3  -2   28.44    5.44
 -18  -3   2   27.42    5.33
 -18   3   2   24.60    4.91
 -18   3   1   19.45    4.80
 -18   3   1    8.82    3.10
 -18   3   1   14.25    3.17
 -18  -3   1   12.97    2.90
 -18   3   1   11.87    2.29
  18   3  -1   11.37    3.65
  18   3  -1   17.33    4.21
  18  -3  -1   13.22    4.48
  18  -3   0    1.17    2.25
  18   3   0    1.83    1.76
 -18   3   0   -0.55    1.59
 -18  -3   0   -0.91    1.16
 -18  -3   0    2.06    1.78
 -18   3   0    0.78    1.24
 -18   3   0    0.94    2.84
  18   3   1   79.74    8.88
  18  -3   1   47.94    7.71
 -18   3  -1   70.23    5.80
 -18  -3  -1   66.45    6.18
 -18  -3  -1   67.17    6.57
  18   3   1   61.13    7.73
 -18  -3  -1   73.63    5.63
 -18   3  -1   67.56    8.50
 -18  -3  -2    1.10    1.76
 -18  -3  -2    3.42    2.05
 -18   3  -2    2.24    1.94
  18  -3   2    0.61    1.76
  18   3   2    2.85    2.04
  18  -3   2    2.07    2.22
 -18  -3  -2    0.37    1.18
  18   3   2    4.25    2.31
 -18   3  -2    2.77    2.51
 -18   3  -2    3.43    1.84
 -18   3  -3  387.05   16.42
  18   3   3  387.27   21.51
  18  -3   3  431.77   19.05
 -18  -3  -3  404.82   18.56
 -18   3  -3  393.60   16.98
 -18   3  -3  389.23   21.34
  18  -3   3  407.10   25.44
 -18   3  -4    0.42    1.22
  18  -3   4   -0.53    1.44
  18  -3   4   -1.35    1.84
 -18   3  -4    1.31    1.33
 -18  -3  -4    0.48    1.59
 -18   3  -4    0.81    1.74
 -18  -3  -4    1.21    2.17
 -18  -3  -4    4.56    2.04
 -18  -3  -5   81.82    7.01
 -18   3  -5   84.64    6.41
 -18  -3  -5   69.25    6.02
 -18   3  -5   87.97    6.53
 -18  -3  -6    1.36    1.57
 -18   3  -6   -0.36    1.13
 -18  -3  -6    1.66    1.27
 -18   3  -6    0.39    1.30
 -18  -3  -6    0.48    1.67
 -18   3  -7   28.82    3.03
 -18  -3  -7   39.52    4.25
 -18  -3  -8    0.53    0.99
  18  -4  -7   10.90    1.73
 -18  -4   7   11.73    1.84
  18  -4  -6   67.94    4.87
  18  -4  -5    2.01    1.20
 -18   4   5    3.90    1.38
  18  -4  -4   28.14    3.71
  18  -4  -4   25.89    3.48
  18  -4  -3  419.55   18.22
 -18   4   3  413.51   17.67
  18  -4  -3  432.77   18.37
 -18   4   2  132.60    8.93
 -18  -4   2  128.97    8.04
  18  -4  -2  130.16    9.34
 -18   4   1    9.86    2.06
  18  -4  -1    9.80    2.77
 -18   4   1    6.94    2.47
 -18  -4   1   13.97    2.88
 -18  -4   1   13.26    2.59
  18  -4   0  106.29    8.59
 -18  -4   0   91.84    6.90
 -18   4   0   96.37    7.81
 -18  -4   0   95.89    7.52
 -18  -4   0   99.14    6.96
 -18   4   0   94.28    6.48
 -18   4  -1    0.80    1.32
  18  -4   1   -0.61    1.96
 -18  -4  -1    0.48    1.22
 -18  -4  -1   -0.53    1.36
 -18  -4  -1    0.82    1.42
  18  -4   2   51.88    5.94
 -18  -4  -2   62.30    6.09
 -18  -4  -2   62.03    6.19
 -18   4  -2   64.12    5.51
 -18  -4  -2   70.53    5.55
  18  -4   3    0.52    1.56
 -18  -4  -3    1.06    1.60
 -18   4  -3    2.46    1.53
  18  -4   3    2.07    1.79
  18  -4   4   66.94    5.68
  18  -4   4   66.35    5.71
 -18  -4  -4   55.70    5.84
 -18  -4  -4   71.86    6.31
 -18  -4  -4   71.77    5.71
 -18  -4  -5    1.27    1.52
 -18   4  -5    3.06    1.46
 -18  -4  -6   18.17    2.64
 -18   4  -6   19.25    2.51
 -18  -4  -7   16.39    2.28
 -18  -5   3   10.25    2.00
  18  -5  -3    7.66    1.85
  18  -5  -3    8.14    1.84
 -18  -5   2    1.30    1.25
  18  -5  -2    0.77    1.23
  18  -5  -2    0.38    1.37
  18  -5  -1    4.83    1.84
 -18  -5   1    4.34    1.61
  18  -5  -1    5.62    1.95
 -18  -5   1    7.41    1.83
 -18  -5   0    4.41    1.50
  18  -5   0    7.79    2.37
  18  -5   0    6.77    2.13
 -18   5   0    7.48    1.59
 -18  -5   0    6.09    1.87
 -18  -5  -1    2.23    1.14
  18  -5   1    3.90    1.72
 -18   5  -1    4.60    1.46
 -18  -5  -1    1.65    1.27
 -18  -5  -1    1.60    1.49
  18  -5   1    5.29    1.99
  18  -5   2   -0.77    1.34
  18  -5   2    0.79    1.41
 -18   5  -2   -0.29    0.98
 -18  -5  -2   -0.71    1.18
 -18  -5  -2   -1.59    1.53
  18  -5   3   40.04    3.91
 -18  -5  -3   50.77    4.04
 -18   5  -3   51.77    4.11
 -18  -5  -3   42.20    4.23
 -18  -5  -3   51.73    4.66
  18  -5   3   45.35    4.11
 -18   5  -4   44.56    3.58
  18  -5   4   34.81    2.92
 -18  -5  -4   36.79    3.72
 -18  -5  -5   26.49    2.71
 -18  -5  -5   28.01    2.87
  18  -6  -1   36.08    2.69
  18  -6   0    2.39    0.90
 -18  -6  -1   29.85    2.37
  18  -6   1   31.95    2.52
 -18  -6  -1   29.21    2.23
 -18  -6  -2    0.15    0.65
 -19   0   8   60.74    5.31
 -19   0   7   -0.50    1.50
 -19   0   6   75.60    6.91
  19   0  -6   69.36    9.55
 -19   0   6   73.97    9.05
 -19   0   5   -0.54    1.46
  19   0  -5    0.87    1.45
  19   0  -5   -1.18    1.96
 -19   0   4 2194.52   73.67
  19   0  -4 2275.64   74.95
 -19   0   4 2281.71   76.06
 -19   0   3   -0.83    1.60
  19   0  -3    2.61    2.04
 -19   0   3    0.48    1.22
 -19   0   3    0.87    2.05
 -19   0   2   69.58    7.79
  19   0  -2   70.59    8.13
 -19   0   2   71.29    6.78
 -19   0   2   65.64    5.83
 -19   0   2   75.31    8.16
 -19   0   1   -0.82    1.76
 -19   0   1    0.93    0.99
 -19   0   1   -0.73    1.00
 -19   0   1   -0.41    1.31
 -19   0   1   -0.74    1.07
  19   0   0  419.89   21.33
 -19   0   0  396.86   19.59
 -19   0   0  404.18   16.79
 -19   0   0  431.82   17.64
  19   0   0  445.11   20.21
 -19   0   0  414.62   21.30
 -19   0  -1    0.81    1.74
 -19   0  -1    0.93    1.61
 -19   0  -1   -0.43    1.16
  19   0   1    0.81    1.10
 -19   0  -2  309.73   17.63
 -19   0  -2  306.78   14.77
 -19   0  -2  301.92   14.18
  19   0   2  284.56   17.04
  19   0   3    0.78    1.06
 -19   0  -3    0.83    1.38
 -19   0  -3    0.55    1.50
 -19   0  -3    0.53    1.53
 -19   0  -3    0.42    1.15
 -19   0  -4  343.74   19.04
 -19   0  -4  351.59   16.34
 -19   0  -4  346.22   16.95
 -19   0  -4  335.50   14.95
 -19   0  -5    0.59    1.49
 -19   0  -5    0.63    1.59
 -19   0  -5   -0.55    1.49
 -19   0  -5   -0.39    1.06
 -19   0  -6  140.09   10.08
 -19   0  -6  139.19    9.81
 -19   0  -7    0.61    1.64
 -19   0  -8    0.52    1.49
 -19   0  -9    2.30    1.28
 -19   0 -10   33.66    2.98
  19  -1 -10    1.26    0.67
 -19  -1   9  167.53    8.02
 -19  -1   8   67.20    5.58
 -19  -1   7  227.16   12.10
 -19  -1   6  403.39   23.09
 -19  -1   6  433.76   24.26
 -19   1   6  465.00   19.34
 -19  -1   6  439.37   19.22
  19  -1  -5   92.39    9.88
 -19   1   5   92.57   10.08
 -19  -1   5   99.60   10.61
 -19  -1   5   99.97   10.07
 -19   1   5  114.42    8.29
  19  -1  -5   89.56   10.20
 -19  -1   4  231.78   12.16
 -19   1   4  226.37   12.14
  19  -1  -4  215.22   15.46
  19  -1  -4  220.23   15.77
  19   1  -4  177.89   13.51
 -19   1   4  224.49   15.32
 -19  -1   4  216.87   15.73
 -19  -1   4  216.50   10.99
  19   1  -4  198.24   15.01
 -19  -1   4  198.15   14.34
 -19   1   4  199.46   13.68
 -19   1   3  624.17   28.16
  19  -1  -3  631.66   30.03
  19   1  -3  687.41   29.25
 -19   1   3  631.42   28.53
 -19   1   3  688.17   25.42
 -19  -1   3  634.05   24.48
  19   1  -3  661.99   29.84
 -19  -1   3  659.53   24.19
 -19  -1   3  645.79   28.34
 -19  -1   2  597.32   25.53
 -19  -1   2  604.68   22.56
 -19   1   2  538.00   26.02
  19  -1  -2  594.72   28.34
  19   1  -2  575.91   26.68
 -19   1   2  607.57   26.44
 -19  -1   2  566.91   27.33
  19   1  -2  573.38   26.86
 -19   1   2  614.63   27.28
 -19  -1   2  611.57   28.54
 -19  -1   2  617.07   22.83
 -19  -1   1   66.83    5.80
 -19  -1   1   53.88    5.95
 -19  -1   1   76.60    5.77
 -19   1   1   52.29    6.48
  19  -1  -1   77.50    8.77
 -19   1   1   59.98    6.67
 -19   1   1   58.14    5.79
 -19  -1   1   69.15    7.74
  19   1  -1   58.16    6.96
 -19   1   1   76.88    5.79
 -19   1   1   77.86    8.20
 -19  -1   1   76.48    8.76
 -19  -1   1   56.65    5.45
 -19  -1   0   53.93    5.47
 -19  -1   0   53.84    5.40
 -19  -1   0   55.49    4.67
 -19  -1   0   46.27    4.65
 -19   1   0   39.32    5.40
  19  -1   0   47.68    6.95
  19   1   0   40.45    5.97
 -19   1   0   62.43    6.26
  19   1   0   49.16    6.07
 -19   1   0   51.64    5.01
 -19  -1   0   58.23    5.36
 -19   1   0   55.44    4.78
 -19   1   0   43.59    6.30
 -19  -1   0   45.39    6.79
 -19  -1  -1  643.42   24.87
  19  -1   1  695.59   30.58
  19   1   1  696.59   29.73
  19   1   1  698.94   27.77
 -19   1  -1  680.53   25.27
 -19  -1  -1  707.09   25.15
 -19   1  -1  670.87   24.24
 -19   1  -1  657.02   29.05
 -19  -1  -1  687.07   30.87
 -19  -1  -1  684.32   25.83
 -19   1  -2   20.95    3.21
 -19  -1  -2   15.66    3.24
 -19  -1  -2   14.55    2.88
 -19   1  -2   16.51    2.78
 -19   1  -2   14.87    2.97
 -19  -1  -2   17.67    3.22
 -19  -1  -2   17.91    3.22
 -19  -1  -2   17.75    4.50
 -19   1  -2   16.23    4.00
  19  -1   2   13.90    3.75
  19   1   2   18.05    4.04
 -19   1  -3  100.22    7.90
  19  -1   3  118.89   10.35
  19   1   3   98.79    9.55
 -19  -1  -3  111.04    8.09
 -19   1  -3   99.60    6.88
 -19   1  -3   93.41    9.39
 -19  -1  -3   94.59    7.85
 -19   1  -3  113.13    8.59
 -19   1  -3  119.74    7.48
 -19  -1  -3   94.82    7.35
 -19   1  -4   15.76    2.85
 -19  -1  -4   23.15    3.94
 -19  -1  -4   16.74    3.11
 -19  -1  -4   12.86    3.35
 -19   1  -4   14.31    3.46
 -19   1  -4   17.39    3.89
 -19  -1  -4   12.86    3.11
 -19  -1  -5   46.36    5.28
 -19  -1  -5   47.13    5.57
 -19  -1  -5   43.74    4.71
 -19   1  -5   40.58    4.47
 -19  -1  -5   48.28    5.81
 -19   1  -5   37.88    5.29
 -19  -1  -6  104.52    7.87
 -19  -1  -6  112.38    8.82
 -19   1  -6  110.31    8.80
 -19  -1  -6  111.49    8.55
 -19  -1  -7   35.47    4.76
 -19   1  -7   33.74    4.74
 -19  -1  -7   40.79    4.82
 -19  -1  -8   76.87    6.54
 -19   1  -8   74.72    6.47
 -19  -1  -8   79.76    6.09
 -19  -1  -9   -0.67    1.11
 -19   1  -9    2.41    1.32
 -19  -2   9   47.14    3.66
 -19  -2   8  417.21   16.40
 -19  -2   7   25.67    3.69
  19  -2  -5   20.23    4.69
 -19   2   5   16.92    4.52
 -19   2   5   16.39    4.61
  19   2  -5   32.47    6.59
  19   2  -5   25.94    5.28
 -19  -2   5   21.78    4.88
 -19  -2   5   24.66    5.48
  19   2  -4   23.50    4.59
  19  -2  -4   20.68    4.95
 -19   2   4   35.62    5.94
 -19   2   4   29.31    5.94
 -19  -2   4   22.92    4.90
  19   2  -4   34.68    5.75
 -19  -2   3   19.65    3.32
 -19   2   3   14.77    4.44
  19   2  -3   16.23    3.96
  19  -2  -3   16.61    4.41
 -19   2   3   19.72    4.53
 -19   2   3   15.86    4.04
  19   2  -3   16.01    3.80
  19   2  -3   25.93    5.15
 -19  -2   3   22.43    4.58
 -19  -2   2 1037.96   39.81
 -19  -2   2  984.83   33.95
 -19   2   2 1072.46   42.05
  19   2  -2 1033.36   40.26
 -19   2   2  985.66   37.93
 -19   2   2  946.78   38.00
  19   2  -2  999.54   40.28
 -19   2   2 1100.59   40.80
  19   2  -2  997.16   38.16
 -19  -2   2 1049.96   35.56
 -19  -2   1  781.91   31.23
 -19  -2   1  749.97   27.49
 -19  -2   1  734.98   25.99
 -19   2   1  747.97   33.15
  19  -2  -1  728.85   34.64
  19   2  -1  797.25   32.79
 -19   2   1  732.28   29.20
  19   2  -1  753.41   32.45
 -19  -2   1  785.15   28.41
 -19   2   1  741.77   25.93
 -19   2   1  747.40   32.35
  19   2  -1  753.40   29.72
  19  -2   0  755.20   34.24
  19   2   0  736.03   31.77
  19   2   0  751.33   31.30
 -19  -2   0  690.74   25.81
 -19  -2   0  766.55   28.11
 -19   2   0  738.39   25.86
 -19   2   0  774.21   32.19
 -19  -2   0  710.56   27.06
  19   2   1  415.73   20.75
  19  -2   1  383.30   22.46
  19   2   1  387.61   21.25
 -19  -2  -1  400.86   18.21
 -19   2  -1  419.92   16.85
 -19   2  -1  397.46   21.48
 -19  -2  -1  409.80   18.11
 -19   2  -1  424.77   18.04
 -19  -2  -2  527.49   21.62
 -19   2  -2  563.52   22.39
  19   2   2  515.78   24.11
 -19   2  -2  568.92   21.16
 -19  -2  -2  546.40   22.61
 -19   2  -2  527.39   25.75
 -19  -2  -2  542.04   22.66
 -19   2  -2  565.21   22.24
  19  -2   2  559.68   27.38
  19   2   2  594.02   27.01
  19  -2   3   75.34    8.73
  19   2   3   77.44    8.73
 -19   2  -3   84.76    6.92
 -19  -2  -3   97.46    7.67
 -19  -2  -3   86.39    7.13
 -19   2  -3   84.64    8.97
 -19  -2  -3   92.09    7.25
 -19   2  -3   90.18    7.34
 -19  -2  -4   66.30    6.64
 -19  -2  -4   58.06    6.07
  19   2   4   66.83    7.67
 -19  -2  -4   58.97    5.88
 -19   2  -4   66.91    5.76
 -19  -2  -4   58.37    5.95
 -19   2  -4   67.73    6.51
 -19   2  -4   60.45    7.42
 -19   2  -5  511.64   20.13
 -19  -2  -5  539.19   21.11
  19  -2   5  482.55   28.69
 -19  -2  -5  481.58   21.11
 -19   2  -5  498.67   21.62
 -19  -2  -5  558.23   22.42
 -19  -2  -6  243.11   12.74
 -19   2  -6  228.51   12.69
 -19  -2  -6  231.25   11.71
 -19   2  -6  235.61   11.31
 -19  -2  -6  231.52   12.76
 -19  -2  -7  118.66    7.97
 -19   2  -7  117.50    8.09
 -19  -2  -7  123.42    8.20
 -19  -2  -8   -0.34    1.16
 -19   2  -8    0.70    1.11
 -19  -2  -8    0.97    1.12
 -19   2  -9    0.19    1.07
  19  -3  -8    4.43    1.38
 -19  -3   7   98.21    6.33
  19  -3  -7   95.39    6.38
 -19   3   6    2.11    1.22
 -19   3   5  347.42   15.40
  19  -3  -4  272.88   13.72
 -19   3   4  293.98   14.18
[truncated: 3,901,552 more chars]
